# Supplementary material for: High genomic differentiation and limited gene flow indicate recent cryptic speciation within the genus Laspinema (cyanobacteria)
Source: Front Microbiol. 2022 Sep 9;13:977454. doi: 10.3389/fmicb.2022.977454 (PMC9500459; doi:10.3389/fmicb.2022.977454)
Supplement: Supplementary file 1 [file Data_Sheet_1.ZIP]

Archive with 15 entries (15 files):
- Supplementary Figure S1.pdf
- Supplementary Figure S2 rev.pdf
- Supplementary Figure S3.pdf
- Supplementary Figure S4 rev.pdf
- Supplementary Figure S5.pdf
- Supplementary Figure S6.pdf
- Supplementary Table S1 rev.xlsx
- Supplementary Table S2 rev.xlsx
- Supplementary Table S3 rev.xlsx
- Supplementary Table S4 rev.xlsx
- Supplementary Table S5 rev.xlsx
- Supplementary Table S6 rev.xlsx
- Supplementary table S7 rev.xlsx
- Supplementary table S8 rev.xlsx
- Supplementary Table S9.xlsx
