# Supplementary material for: High genomic differentiation and limited gene flow indicate recent cryptic speciation within the genus Laspinema (cyanobacteria)
Source: Front Microbiol. 2022 Sep 9;13:977454. doi: 10.3389/fmicb.2022.977454 (PMC9500459; doi:10.3389/fmicb.2022.977454)
Supplement: Supplementary file 1 [file Data_Sheet_1.ZIP › Supplementary Table S1 rev.xlsx]

## Sheet: Table S1A
Supplementary Table S1A. List of 16S rRNA and 16S-23S ITS accession numbers
Strain	16S rRNA accession number	16S-23S ITS accession number
D2a	ON814845	ON814853
D2b	ON814844	ON814852
D2c	ON814843	ON814851
D2d	ON814842	ON814850
D3a	ON814841	ON814849
D3b	ON814840	ON814848
D3c	ON814839	\
D3d	ON814838	ON814847
D3o	ON814846	ON814854

## Sheet: Table S1B
Supplementary Table S1B. List of hits for ≥95% sequence identities of the D2a strain from the GenBank database with accession numbers
Description	Max Score	Total Score	Query Cover	E value	Percent identity	Accession
Laspinema thermale HK S5 clone cl1 16S ribosomal RNA gene and 16S-23S ribosomal RNA intergenic spacer, partial sequence	2290	2290	0.77	0	98.32	MF360988.1
Uncultured cyanobacterium clone 20.1.11-009_Isolat_1 16S ribosomal RNA gene, partial sequence; 16S-23S ribosomal RNA intergenic spacer and tRNA-Ile gene, complete sequence; and 23S ribosomal RNA gene, partial sequence	2281	2473	0.88	0	96.94	KF029608.1
Laspinema thermale HK S3 clone cl2 16S ribosomal RNA gene and 16S-23S ribosomal RNA intergenic spacer, partial sequence	2278	2278	0.76	0	98.38	MF360982.1
Laspinema thermale HK S5 clone cl2 16S ribosomal RNA gene and 16S-23S ribosomal RNA intergenic spacer, partial sequence	2250	2250	0.75	0	98.81	MF360989.1
Laspinema thermale HK S3 clone cl4 16S ribosomal RNA gene and 16S-23S ribosomal RNA intergenic spacer, partial sequence	2222	2222	0.73	0	98.95	MF360983.1
Laspinema thermale HK S5 clone cl3 16S ribosomal RNA gene and 16S-23S ribosomal RNA intergenic spacer, partial sequence	2215	2215	0.72	0	99.19	MF360990.1
Oscillatoria sp. CHAB TP201830.1 clone 05 16S ribosomal RNA gene, partial sequence; 16S-23S ribosomal RNA intergenic spacer, complete sequence; and 23S ribosomal RNA gene, partial sequence	2209	2560	0.99	0	99.11	MT488296.1
Oscillatoria sp. CHAB TP201811.1 clone 03 16S ribosomal RNA gene, partial sequence; 16S-23S ribosomal RNA intergenic spacer, complete sequence; and 23S ribosomal RNA gene, partial sequence	2204	2717	0.97	0	99.02	MT488244.1
Oscillatoria sp. CHAB TP201811.1 clone 02 16S ribosomal RNA gene, partial sequence; 16S-23S ribosomal RNA intergenic spacer, complete sequence; and 23S ribosomal RNA gene, partial sequence	2204	2717	0.97	0	99.02	MT488243.1
Oscillatoria sp. CHAB TP201811.1 clone 01 16S ribosomal RNA gene, partial sequence; 16S-23S ribosomal RNA intergenic spacer, complete sequence; and 23S ribosomal RNA gene, partial sequence	2204	2717	0.97	0	99.02	MT488242.1
Lyngbya lagerheimii SAG 24.99 16S ribosomal RNA gene and 16S-23S ribosomal RNA intergenic spacer, partial sequence	2193	2450	0.87	0	98.86	MK953009.1
Oscillatoria acuminata PCC 6304, complete genome	2193	7682	0.99	0	98.86	CP003607.1
Laspinema thermale HK S3 clone cl1 16S ribosomal RNA gene and 16S-23S ribosomal RNA intergenic spacer, partial sequence	2165	2165	0.7	0	99.5	MF360981.1
Uncultured Phormidium sp. clone GU3-12 16S ribosomal RNA gene, partial sequence	2143	2143	0.69	0	99.49	JN382232.1
Uncultured Phormidium sp. clone GU3-7 16S ribosomal RNA gene, partial sequence	2121	2121	0.69	0	99.15	JN382231.1
Laspinema thermale HK S5 clone cl4 16S ribosomal RNA gene and 16S-23S ribosomal RNA intergenic spacer, partial sequence	2087	2087	0.67	0	99.65	MF360991.1
Kamptonema cf. formosum P-FW 16S ribosomal RNA gene, partial sequence	2050	2050	0.66	0	99.91	EU196625.1
Phormidium animale CCALA 140 16S ribosomal RNA gene, partial sequence	2036	2036	0.65	0	99.73	JQ712645.1
Kamptonema cf. okenii Led-Z 16S ribosomal RNA gene, partial sequence	2034	2034	0.66	0	99.64	EU196644.1
Kamptonema animlae CCALA 140 16S ribosomal RNA gene, partial sequence	2032	2032	0.66	0	99.46	EU196628.1
Phormidium pseudopriestleyi ANT.LACV5.3 16S ribosomal RNA gene, partial sequence	2023	2023	0.66	0	99.46	AY493600.1
Uncultured cyanobacterium clone A191 16S ribosomal RNA gene, complete sequence	2019	2019	0.66	0	99.37	DQ181670.1
Phormidium pseudopriestleyi ULC106 16S ribosomal RNA gene, partial sequence	2017	2017	0.66	0	99.37	OK576189.1
Kamptonema cf. formosum P-O 16S ribosomal RNA gene, partial sequence	2001	2001	0.66	0	99.1	EU196640.1
Oscillatoria acuminata PCC 6304 16S ribosomal RNA, partial sequence	1999	1999	0.66	0	99.1	NR_102463.1
Phormidium sp. YACCYB597 16S ribosomal RNA gene, partial sequence	1989	1989	0.64	0	99.72	MH683785.1
Uncultured bacterium clone TX4CB_70 16S ribosomal RNA gene, partial sequence	1982	1982	0.66	0	98.83	FJ152939.1
Phormidium lumbricale ULC098 16S ribosomal RNA gene, partial sequence	1975	1975	0.64	0	99.45	MK139961.1
Phormidium pseudopriestleyi ULC092 16S ribosomal RNA gene, partial sequence	1953	1953	0.66	0	98.22	OK576187.1
Phormidium sp. SM-15 16S ribosomal RNA gene, partial sequence	1938	1938	0.63	0	99.44	JF703678.1
Phormidium sp. LEGE 06072 16S ribosomal RNA gene, partial sequence	1934	1934	0.62	0	99.62	HM217077.1
Phormidium sp. CENA525 16S ribosomal RNA gene, partial sequence	1921	1921	0.63	0	99.25	KF246491.1
Phormidium sp. LEGE 06078 16S ribosomal RNA gene, partial sequence	1919	1919	0.62	0	99.43	HM217075.1
Oscillatoria acuminata PCC 6304 16S ribosomal RNA, partial sequence	1916	1916	0.64	0	98.44	NR_112111.1
Oscillatoria acuminata VMRJHK2020 16S ribosomal RNA gene, partial sequence	1910	1910	0.64	0	98.44	MW364270.1
Phormidium cf. terebriformis KR2003/25 16S ribosomal RNA gene, partial sequence	1906	1906	0.62	0	99.15	AY575936.1
Phormidium lumbricale UTCC 476 16S ribosomal RNA gene, partial sequence	1903	1903	0.63	0	98.88	AF218375.1
Uncultured bacterium clone GBII-55 16S ribosomal RNA gene, partial sequence	1897	1897	0.64	0	98.42	GQ441326.1
Hyella gigas SABC011201 16S ribosomal RNA gene, partial sequence	1888	1888	0.61	0	99.52	KX818207.1
Phormidium sp. SM-14 16S ribosomal RNA gene, partial sequence	1858	1858	0.6	0	99.61	JF703677.1
Uncultured cyanobacterium clone A188 16S ribosomal RNA gene, partial sequence	1857	1857	0.61	0	98.94	DQ181695.1
Oscillatoria sp. PCC 7412 16S ribosomal RNA gene, partial sequence	1845	1845	0.59	0	99.8	KX014843.1
Laspinema sp. PMC 878.14 16S ribosomal RNA gene, partial sequence	1829	1829	0.59	0	99.6	MT984288.1
Laspinema sp. PMC 1212.20 16S ribosomal RNA gene, partial sequence	1821	1821	0.59	0	99.5	MW405008.1
Phormidium tenue Simbu2 16S ribosomal RNA gene, partial sequence	1808	1808	0.62	0	97.54	JN790960.1
Phormidium etoshii strain KR2008/49 16S ribosomal RNA, partial sequence	1766	1766	0.58	0	99.08	NR_125647.1
Uncultured bacterium clone ncd514a05c1 16S ribosomal RNA gene, partial sequence	1748	1748	0.57	0	99.48	HM273437.1
Uncultured bacterium clone ncd1567g10c1 16S ribosomal RNA gene, partial sequence	1742	1742	0.57	0	99.38	JF136004.1
Phormidium tenue SERB 22 16S ribosomal RNA gene, 16S-23S ribosomal RNA intergenic spacer gene, and 23S ribosomal RNA gene, region	1740	1740	0.62	0	96.41	KM982571.1
Uncultured bacterium clone ncd825d10c1 16S ribosomal RNA gene, partial sequence	1736	1736	0.57	0	99.27	HM303763.1
Uncultured bacterium clone ncd505b03c1 16S ribosomal RNA gene, partial sequence	1736	1736	0.57	0	99.27	HM275452.1
Oscillatoria sp. KH 15 16S ribosomal RNA gene, partial sequence	1722	1722	0.57	0	98.96	MN864655.1
Laspinema sp. PMC 1204.20 16S ribosomal RNA gene, partial sequence	1705	1705	0.59	0	97.4	MW405009.1
Phormidium terebriforme UAM 408 16S ribosomal RNA gene, partial sequence	1687	1687	0.54	0	100	JN382220.1
Phormidium terebriforme UAM 409 16S ribosomal RNA gene, partial sequence	1681	1681	0.54	0	99.89	JN382221.1

## Sheet: Table S1C
Supplementary Table S1C. List of hits for ≥95% sequence identities of the D2b strain from the GenBank database with accession numbers
Description	Max Score	Total Score	Query Cover	E value	Percent identity	Accession
Laspinema sp. PMC 1204.20 16S ribosomal RNA gene, partial sequence	267	267	1	3e-67	100	MW405009.1
Uncultured Phormidium sp. isolate DGGE gel band 3-4 16S ribosomal RNA gene, partial sequence	267	267	1	3e-67	100	HM022167.1
Cyanobacterium GSP202-1 16S ribosomal RNA gene, partial sequence	263	263	1	4e-66	99.31	JN166650.1
Oscillatoria sp. CHAB TP201830.1 clone 05 16S ribosomal RNA gene, partial sequence; 16S-23S ribosomal RNA intergenic spacer, complete sequence; and 23S ribosomal RNA gene, partial sequence	261	261	1	1e-65	99.31	MT488296.1
Oscillatoria sp. CHAB TP201811.1 clone 03 16S ribosomal RNA gene, partial sequence; 16S-23S ribosomal RNA intergenic spacer, complete sequence; and 23S ribosomal RNA gene, partial sequence	261	261	1	1e-65	99.31	MT488244.1
Oscillatoria sp. CHAB TP201811.1 clone 02 16S ribosomal RNA gene, partial sequence; 16S-23S ribosomal RNA intergenic spacer, complete sequence; and 23S ribosomal RNA gene, partial sequence	261	261	1	1e-65	99.31	MT488243.1
Oscillatoria sp. CHAB TP201811.1 clone 01 16S ribosomal RNA gene, partial sequence; 16S-23S ribosomal RNA intergenic spacer, complete sequence; and 23S ribosomal RNA gene, partial sequence	261	261	1	1e-65	99.31	MT488242.1
Phormidium sp. YACCYB597 16S ribosomal RNA gene, partial sequence	261	261	1	1e-65	99.31	MH683785.1
Laspinema thermale HK S5 clone cl4 16S ribosomal RNA gene and 16S-23S ribosomal RNA intergenic spacer, partial sequence	261	261	1	1e-65	99.31	MF360991.1
Laspinema thermale HK S5 clone cl3 16S ribosomal RNA gene and 16S-23S ribosomal RNA intergenic spacer, partial sequence	261	261	1	1e-65	99.31	MF360990.1
Laspinema thermale HK S5 clone cl2 16S ribosomal RNA gene and 16S-23S ribosomal RNA intergenic spacer, partial sequence	261	261	1	1e-65	99.31	MF360989.1
Laspinema thermale HK S3 clone cl4 16S ribosomal RNA gene and 16S-23S ribosomal RNA intergenic spacer, partial sequence	261	261	1	1e-65	99.31	MF360983.1
Laspinema thermale HK S3 clone cl1 16S ribosomal RNA gene and 16S-23S ribosomal RNA intergenic spacer, partial sequence	261	261	1	1e-65	99.31	MF360981.1
Uncultured cyanobacterium clone F07 16S ribosomal RNA gene, partial sequence	261	261	1	1e-65	99.31	MH211219.1
Phormidium pseudopriestleyi FRX01 16S ribosomal RNA gene, partial sequence	261	261	1	1e-65	99.31	KT347094.1
Uncultured cyanobacterium clone 07RIRA2A421 16S ribosomal RNA gene, partial sequence	261	261	1	1e-65	99.31	KT753332.1
Uncultured cyanobacterium clone 20.1.11-009_Isolat_1 16S ribosomal RNA gene, partial sequence; 16S-23S ribosomal RNA intergenic spacer and tRNA-Ile gene, complete sequence; and 23S ribosomal RNA gene, partial sequence	261	261	1	1e-65	99.31	KF029608.1
Phormidium pseudopriestleyi ULC092 16S ribosomal RNA gene, partial sequence	261	261	1	1e-65	99.31	OK576187.1
Laspinema sp. PMC 878.14 16S ribosomal RNA gene, partial sequence	261	261	1	1e-65	99.31	MT984288.1
Phormidium etoshii strain KR2008/49 16S ribosomal RNA, partial sequence	261	261	1	1e-65	99.31	NR_125647.1
Laspinema sp. PMC 1212.20 16S ribosomal RNA gene, partial sequence	261	261	1	1e-65	99.31	MW405008.1
Phormidium autumnale SI-SD 16S ribosomal RNA gene, partial sequence	261	261	1	1e-65	99.31	KC900898.1
Phormidium terebriforme UAM 408 16S ribosomal RNA gene, partial sequence	261	261	1	1e-65	99.31	JN382220.1
Oscillatoria acuminata PCC 6304, complete genome	261	773	1	1e-65	99.31	CP003607.1
Phormidium sp. GSP604-2 16S ribosomal RNA gene, partial sequence	261	261	1	1e-65	99.31	JN166684.1
Cyanobacterium GSP407-1 16S ribosomal RNA gene, partial sequence	261	261	1	1e-65	99.31	JN166681.1
Cyanobacterium GSP405-1 16S ribosomal RNA gene, partial sequence	261	261	1	1e-65	99.31	JN166679.1
Cyanobacterium GSP302-10 16S ribosomal RNA gene, partial sequence	261	261	1	1e-65	99.31	JN166671.1
Cyanobacterium GSP301-5 16S ribosomal RNA gene, partial sequence	261	261	1	1e-65	99.31	JN166670.1
Cyanobacterium GSP218-1 16S ribosomal RNA gene, partial sequence	261	261	1	1e-65	99.31	JN166665.1
Cyanobacterium GSP216-1 16S ribosomal RNA gene, partial sequence	261	261	1	1e-65	99.31	JN166664.1
Cyanobacterium GSP214-2 16S ribosomal RNA gene, partial sequence	261	261	1	1e-65	99.31	JN166661.1
Phormidium sp. GSP205-3 16S ribosomal RNA gene, partial sequence	261	261	1	1e-65	99.31	JN166654.1
Phormidium janthiphorum GSP204-3 16S ribosomal RNA gene, partial sequence	261	261	1	1e-65	99.31	JN166653.1
Phormidium okenii GSP177-1 16S ribosomal RNA gene, partial sequence	261	261	1	1e-65	99.31	JN166646.1
Geitlerinema earlei GSP174-1 16S ribosomal RNA gene, partial sequence	261	261	1	1e-65	99.31	JN166642.1
Phormidium sp. GSP172-1 16S ribosomal RNA gene, partial sequence	261	261	1	1e-65	99.31	JN166638.1
Uncultured cyanobacterium isolate DGGE gel band 05RY5b3 16S ribosomal RNA gene, partial sequence	261	261	1	1e-65	99.31	JF275073.1
Phormidium sp. SM-15 16S ribosomal RNA gene, partial sequence	261	261	1	1e-65	99.31	JF703678.1
Uncultured bacterium clone ncd1567g10c1 16S ribosomal RNA gene, partial sequence	261	261	1	1e-65	99.31	JF136004.1
Phormidium autumnale CCALA 861 16S ribosomal RNA gene, partial sequence	261	261	1	1e-65	99.31	GQ504019.1
Uncultured Phormidium sp. isolate DGGE gel band 2-1 16S ribosomal RNA gene, partial sequence	261	261	1	1e-65	99.31	HM022160.1
Uncultured bacterium clone ncd505b03c1 16S ribosomal RNA gene, partial sequence	261	261	1	1e-65	99.31	HM275452.1
Kamptonema cf. formosum P-O 16S ribosomal RNA gene, partial sequence	261	261	1	1e-65	99.31	EU196640.1
Oscillatoria sp. MMG-3 16S ribosomal RNA gene, partial sequence	261	261	1	1e-65	99.31	FJ839354.1
Uncultured cyanobacterium isolate DGGE band Rauer7-97a 16S ribosomal RNA gene, partial sequence	261	261	1	1e-65	99.31	EU009707.1
Uncultured cyanobacterium clone H1w-20 16S ribosomal RNA gene, partial sequence	261	261	1	1e-65	99.31	EF633002.1
Phormidium pseudopriestleyi ANT.LACV5.3 16S ribosomal RNA gene, partial sequence	261	261	1	1e-65	99.31	AY493600.1
Uncultured cyanobacterium clone A191 16S ribosomal RNA gene, complete sequence	261	261	1	1e-65	99.31	DQ181670.1
Phormidium lumbricale UTCC 476 16S ribosomal RNA gene, partial sequence	261	261	1	1e-65	99.31	AF218375.1
Phormidium cf. terebriformis KR2003/25 16S ribosomal RNA gene, partial sequence	261	261	1	1e-65	99.31	AY575936.1
Oscillatoria sp. Ant-Salt 16S ribosomal RNA gene, partial sequence	261	261	1	1e-65	99.31	AF263337.1
Phormidium sp. Ant-Brack-3 16S ribosomal RNA gene, partial sequence	261	261	1	1e-65	99.31	AF263332.1
Uncultured Antarctic cyanobacterium clone SalP10 16S ribosomal RNA gene, partial sequence	261	261	1	1e-65	99.31	AY541536.1
Uncultured Antarctic cyanobacterium clone SalP11 16S ribosomal RNA gene, partial sequence	261	261	1	1e-65	99.31	AY541534.1
Uncultured Antarctic cyanobacterium clone SalP08 16S ribosomal RNA gene, partial sequence	261	261	1	1e-65	99.31	AY541532.1
Uncultured Antarctic cyanobacterium clone SalP01 16S ribosomal RNA gene, partial sequence	261	261	1	1e-65	99.31	AY541530.1
Uncultured Antarctic cyanobacterium clone SalP03 16S ribosomal RNA gene, partial sequence	261	261	1	1e-65	99.31	AY541529.1
Uncultured cyanobacterium partial 16S rRNA gene, isolate ikaite un-c15	261	261	1	1e-65	99.31	AJ431339.1
Phormidium sp. 16S rRNA gene (strain NIVA-CYA 202)	261	261	1	1e-65	99.31	Z82794.1
Uncultured Antarctic cyanobacterium clone SalP02 16S ribosomal RNA gene, partial sequence	259	259	0.99	5e-65	99.3	AY541538.1
Uncultured bacterium clone TX4CB_70 16S ribosomal RNA gene, partial sequence	257	257	0.98	2e-64	99.3	FJ152939.1
Oscillatoria sp. KH 15 16S ribosomal RNA gene, partial sequence	255	255	1	6e-64	98.61	MN864655.1
Lyngbya lagerheimii SAG 24.99 16S ribosomal RNA gene and 16S-23S ribosomal RNA intergenic spacer, partial sequence	255	255	1	6e-64	98.61	MK953009.1
Oscillatoria acuminata MHM-632 16S ribosomal RNA gene, partial sequence	255	255	1	6e-64	98.61	MK014210.1
Laspinema thermale HK S5 clone cl1 16S ribosomal RNA gene and 16S-23S ribosomal RNA intergenic spacer, partial sequence	255	255	1	6e-64	98.61	MF360988.1
Laspinema thermale HK S3 clone cl2 16S ribosomal RNA gene and 16S-23S ribosomal RNA intergenic spacer, partial sequence	255	255	1	6e-64	98.61	MF360982.1
Uncultured cyanobacterium clone C11 16S ribosomal RNA gene, partial sequence	255	255	1	6e-64	98.61	MH211220.1
Uncultured Loriellopsis sp. isolate 1_2105_19952_4308 16S ribosomal RNA gene, partial sequence	255	255	1	6e-64	98.61	KY501923.1
Uncultured Phormidium sp. isolate 1_1114_13309_16811 16S ribosomal RNA gene, partial sequence	255	255	1	6e-64	98.61	KY501885.1
Uncultured Phormidium sp. isolate 2_2115_22915_7600 16S ribosomal RNA gene, partial sequence	255	255	1	6e-64	98.61	KY501829.1
Uncultured Oscillatoria sp. isolate 2_1103_8360_3727 16S ribosomal RNA gene, partial sequence	255	255	1	6e-64	98.61	KY501798.1
Uncultured Phormidium sp. isolate 2_1101_11555_6908 16S ribosomal RNA gene, partial sequence	255	255	1	6e-64	98.61	KY501787.1
Uncultured Phormidium sp. isolate 2_2105_13532_10645 16S ribosomal RNA gene, partial sequence	255	255	1	6e-64	98.61	KY501784.1
Uncultured Phormidium sp. isolate 2_2105_15839_19802 16S ribosomal RNA gene, partial sequence	255	255	1	6e-64	98.61	KY501783.1
Uncultured Phormidium sp. isolate 2_2103_9579_6326 16S ribosomal RNA gene, partial sequence	255	255	1	6e-64	98.61	KY501775.1
Uncultured Phormidium sp. isolate 2_1108_7211_18432 16S ribosomal RNA gene, partial sequence	255	255	1	6e-64	98.61	KY501771.1
Uncultured Phormidium sp. isolate 2_1101_6367_18713 16S ribosomal RNA gene, partial sequence	255	255	1	6e-64	98.61	KY501761.1
Uncultured Phormidium sp. isolate 2_2103_9676_18321 16S ribosomal RNA gene, partial sequence	255	255	1	6e-64	98.61	KY501758.1
Uncultured Phormidium sp. isolate 1_2114_25040_14351 16S ribosomal RNA gene, partial sequence	255	255	1	6e-64	98.61	KY501754.1
Uncultured Phormidium sp. isolate 1_1107_10587_13916 16S ribosomal RNA gene, partial sequence	255	255	1	6e-64	98.61	KY501753.1
Uncultured Phormidium sp. isolate 1_2111_11029_3736 16S ribosomal RNA gene, partial sequence	255	255	1	6e-64	98.61	KY501742.1
Uncultured Phormidium sp. isolate 1_2112_22203_8578 16S ribosomal RNA gene, partial sequence	255	255	1	6e-64	98.61	KY501741.1
Uncultured Phormidium sp. isolate 1_2102_20920_14332 16S ribosomal RNA gene, partial sequence	255	255	1	6e-64	98.61	KY501737.1
Uncultured Phormidium sp. isolate 1_1113_12463_19296 16S ribosomal RNA gene, partial sequence	255	255	1	6e-64	98.61	KY501736.1
Uncultured Oscillatoria sp. isolate 1_2113_8866_17884 16S ribosomal RNA gene, partial sequence	255	255	1	6e-64	98.61	KY501735.1
Uncultured Phormidium sp. isolate 1_1108_15056_10018 16S ribosomal RNA gene, partial sequence	255	255	1	6e-64	98.61	KY501706.1
Uncultured Phormidium sp. isolate 1_2112_7197_19289 16S ribosomal RNA gene, partial sequence	255	255	1	6e-64	98.61	KY501705.1
Uncultured Phormidium sp. isolate 1_2112_14332_21657 16S ribosomal RNA gene, partial sequence	255	255	1	6e-64	98.61	KY501683.1
Uncultured Phormidium sp. isolate 1_1115_8127_4545 16S ribosomal RNA gene, partial sequence	255	255	1	6e-64	98.61	KY501681.1
Uncultured Phormidium sp. isolate 1_2113_19421_22289 16S ribosomal RNA gene, partial sequence	255	255	1	6e-64	98.61	KY501666.1
Planktothricoides sp. ISB86 16S ribosomal RNA gene, partial sequence	255	255	1	6e-64	98.61	KX911986.1
Uncultured cyanobacterium clone WW_CYA_OTU0558 16S ribosomal RNA gene, partial sequence	255	255	1	6e-64	98.61	MF507576.1
Uncultured cyanobacterium clone WW_CYA_OTU0067 16S ribosomal RNA gene, partial sequence	255	255	1	6e-64	98.61	MF507105.1
Hyella gigas SABC011201 16S ribosomal RNA gene, partial sequence	255	255	1	6e-64	98.61	KX818207.1
Oscillatoria sp. WMA-CY1 16S ribosomal RNA gene, partial sequence	255	255	1	6e-64	98.61	KX378139.1
Oscillatoria sp. PCC 7412 16S ribosomal RNA gene, partial sequence	255	255	1	6e-64	98.61	KX014843.1
Uncultured cyanobacterium clone 07RIRA2A82751 16S ribosomal RNA gene, partial sequence	255	255	1	6e-64	98.61	KT753372.1
Uncultured cyanobacterium clone SLD-25 16S ribosomal RNA gene, partial sequence	255	255	1	6e-64	98.61	OK166965.1
Laspinema thermale Am28 16S ribosomal RNA gene, partial sequence	255	255	1	6e-64	98.61	MZ322405.1

## Sheet: Table S1D
Supplementary Table S1D. List of hits for ≥95% sequence identities of the D2c strain from the GenBank database with accession numbers
Description	Max Score	Total Score	Query Cover	E value	Percent identity	Accession
Laspinema thermale HK S5 clone cl1 16S ribosomal RNA gene and 16S-23S ribosomal RNA intergenic spacer, partial sequence	2248	2248	0.77	0	98	MF360988.1
Uncultured cyanobacterium clone 20.1.11-009_Isolat_1 16S ribosomal RNA gene, partial sequence; 16S-23S ribosomal RNA intergenic spacer and tRNA-Ile gene, complete sequence; and 23S ribosomal RNA gene, partial sequence	2244	2437	0.88	0	96.7	KF029608.1
Laspinema thermale HK S3 clone cl2 16S ribosomal RNA gene and 16S-23S ribosomal RNA intergenic spacer, partial sequence	2235	2235	0.76	0	98.06	MF360982.1
Laspinema thermale HK S5 clone cl2 16S ribosomal RNA gene and 16S-23S ribosomal RNA intergenic spacer, partial sequence	2207	2207	0.74	0	98.48	MF360989.1
Laspinema thermale HK S3 clone cl4 16S ribosomal RNA gene and 16S-23S ribosomal RNA intergenic spacer, partial sequence	2180	2180	0.73	0	98.62	MF360983.1
Oscillatoria sp. CHAB TP201830.1 clone 05 16S ribosomal RNA gene, partial sequence; 16S-23S ribosomal RNA intergenic spacer, complete sequence; and 23S ribosomal RNA gene, partial sequence	2178	2509	0.99	0	98.93	MT488296.1
Oscillatoria sp. CHAB TP201811.1 clone 03 16S ribosomal RNA gene, partial sequence; 16S-23S ribosomal RNA intergenic spacer, complete sequence; and 23S ribosomal RNA gene, partial sequence	2172	2671	0.97	0	98.85	MT488244.1
Oscillatoria sp. CHAB TP201811.1 clone 02 16S ribosomal RNA gene, partial sequence; 16S-23S ribosomal RNA intergenic spacer, complete sequence; and 23S ribosomal RNA gene, partial sequence	2172	2671	0.97	0	98.85	MT488243.1
Oscillatoria sp. CHAB TP201811.1 clone 01 16S ribosomal RNA gene, partial sequence; 16S-23S ribosomal RNA intergenic spacer, complete sequence; and 23S ribosomal RNA gene, partial sequence	2172	2671	0.97	0	98.85	MT488242.1
Lyngbya lagerheimii SAG 24.99 16S ribosomal RNA gene and 16S-23S ribosomal RNA intergenic spacer, partial sequence	2172	2429	0.92	0	98.85	MK953009.1
Laspinema thermale HK S5 clone cl3 16S ribosomal RNA gene and 16S-23S ribosomal RNA intergenic spacer, partial sequence	2172	2172	0.72	0	98.85	MF360990.1
Oscillatoria acuminata PCC 6304, complete genome	2156	7566	0.98	0	98.61	CP003607.1
Laspinema thermale HK S3 clone cl1 16S ribosomal RNA gene and 16S-23S ribosomal RNA intergenic spacer, partial sequence	2122	2122	0.7	0	99.15	MF360981.1
Uncultured Phormidium sp. clone GU3-12 16S ribosomal RNA gene, partial sequence	2111	2111	0.69	0	99.32	JN382232.1
Uncultured Phormidium sp. clone GU3-7 16S ribosomal RNA gene, partial sequence	2089	2089	0.69	0	98.97	JN382231.1
Laspinema thermale HK S5 clone cl4 16S ribosomal RNA gene and 16S-23S ribosomal RNA intergenic spacer, partial sequence	2045	2045	0.67	0	99.29	MF360991.1
Kamptonema cf. formosum P-FW 16S ribosomal RNA gene, partial sequence	2008	2008	0.66	0	99.55	EU196625.1
Phormidium animale CCALA 140 16S ribosomal RNA gene, partial sequence	1993	1993	0.65	0	99.36	JQ712645.1
Kamptonema cf. okenii Led-Z 16S ribosomal RNA gene, partial sequence	1991	1991	0.66	0	99.27	EU196644.1
Phormidium pseudopriestleyi ANT.LACV5.3 16S ribosomal RNA gene, partial sequence	1991	1991	0.66	0	99.27	AY493600.1
Kamptonema animlae CCALA 140 16S ribosomal RNA gene, partial sequence	1989	1989	0.66	0	99.09	EU196628.1
Uncultured cyanobacterium clone A191 16S ribosomal RNA gene, complete sequence	1988	1988	0.66	0	99.18	DQ181670.1
Phormidium pseudopriestleyi ULC106 16S ribosomal RNA gene, partial sequence	1986	1986	0.66	0	99.18	OK576189.1
Kamptonema cf. formosum P-O 16S ribosomal RNA gene, partial sequence	1969	1969	0.66	0	98.91	EU196640.1
Phormidium lumbricale ULC098 16S ribosomal RNA gene, partial sequence	1965	1965	0.65	0	99.27	MK139961.1
Uncultured bacterium clone TX4CB_70 16S ribosomal RNA gene, partial sequence	1962	1962	0.65	0	98.82	FJ152939.1
Oscillatoria acuminata PCC 6304 16S ribosomal RNA, partial sequence	1956	1956	0.65	0	98.73	NR_102463.1
Phormidium sp. YACCYB597 16S ribosomal RNA gene, partial sequence	1947	1947	0.64	0	99.35	MH683785.1
Phormidium pseudopriestleyi ULC092 16S ribosomal RNA gene, partial sequence	1921	1921	0.66	0	98.02	OK576187.1
Phormidium sp. SM-15 16S ribosomal RNA gene, partial sequence	1906	1906	0.63	0	99.24	JF703678.1
Phormidium sp. LEGE 06072 16S ribosomal RNA gene, partial sequence	1892	1892	0.62	0	99.24	HM217077.1
Phormidium sp. CENA525 16S ribosomal RNA gene, partial sequence	1890	1890	0.63	0	99.05	KF246491.1
Oscillatoria acuminata PCC 6304 16S ribosomal RNA, partial sequence	1884	1884	0.64	0	98.24	NR_112111.1
Oscillatoria acuminata VMRJHK2020 16S ribosomal RNA gene, partial sequence	1879	1879	0.64	0	98.24	MW364270.1
Phormidium sp. LEGE 06078 16S ribosomal RNA gene, partial sequence	1877	1877	0.62	0	99.05	HM217075.1
Phormidium lumbricale UTCC 476 16S ribosomal RNA gene, partial sequence	1871	1871	0.63	0	98.68	AF218375.1
Phormidium cf. terebriformis KR2003/25 16S ribosomal RNA gene, partial sequence	1864	1864	0.62	0	98.76	AY575936.1
Uncultured bacterium clone GBII-55 16S ribosomal RNA gene, partial sequence	1855	1855	0.63	0	98.04	GQ441326.1
Hyella gigas SABC011201 16S ribosomal RNA gene, partial sequence	1851	1851	0.61	0	99.22	KX818207.1
Phormidium sp. SM-14 16S ribosomal RNA gene, partial sequence	1844	1844	0.6	0	99.31	JF703677.1
Uncultured cyanobacterium clone A188 16S ribosomal RNA gene, partial sequence	1829	1829	0.61	0	98.83	DQ181695.1
Oscillatoria sp. PCC 7412 16S ribosomal RNA gene, partial sequence	1807	1807	0.59	0	99.5	KX014843.1
Laspinema sp. PMC 1212.20 16S ribosomal RNA gene, partial sequence	1794	1794	0.59	0	99.39	MW405008.1
Laspinema sp. PMC 878.14 16S ribosomal RNA gene, partial sequence	1790	1790	0.59	0	99.29	MT984288.1
Phormidium tenue Simbu2 16S ribosomal RNA gene, partial sequence	1768	1768	0.62	0	97.23	JN790960.1
Phormidium etoshii strain KR2008/49 16S ribosomal RNA, partial sequence	1755	1755	0.58	0	99.28	NR_125647.1
Uncultured bacterium clone ncd1567g10c1 16S ribosomal RNA gene, partial sequence	1720	1720	0.56	0	99.37	JF136004.1
Uncultured bacterium clone ncd825d10c1 16S ribosomal RNA gene, partial sequence	1714	1714	0.56	0	99.26	HM303763.1
Uncultured bacterium clone ncd505b03c1 16S ribosomal RNA gene, partial sequence	1714	1714	0.56	0	99.26	HM275452.1
Uncultured bacterium clone ncd514a05c1 16S ribosomal RNA gene, partial sequence	1714	1714	0.56	0	99.26	HM273437.1
Phormidium tenue SERB 22 16S ribosomal RNA gene, 16S-23S ribosomal RNA intergenic spacer gene, and 23S ribosomal RNA gene, region	1700	1700	0.62	0	96.08	KM982571.1
Oscillatoria sp. KH 15 16S ribosomal RNA gene, partial sequence	1688	1688	0.56	0	98.74	MN864655.1
Laspinema sp. PMC 1204.20 16S ribosomal RNA gene, partial sequence	1666	1666	0.59	0	97.07	MW405009.1
Phormidium terebriforme UAM 409 16S ribosomal RNA gene, partial sequence	1659	1659	0.53	0	99.89	JN382221.1
Phormidium terebriforme UAM 408 16S ribosomal RNA gene, partial sequence	1653	1653	0.53	0	99.78	JN382220.1

## Sheet: Table S1E
Supplementary Table S1E. List of hits for ≥95% sequence identities of the D2d strain from the GenBank database with accession numbers
Description	Max Score	Total Score	Query Cover	E value	Percent identity	Accession
Oscillatoria sp. CHAB TP201811.1 clone 03 16S ribosomal RNA gene, partial sequence; 16S-23S ribosomal RNA intergenic spacer, complete sequence; and 23S ribosomal RNA gene, partial sequence	2254	2526	0.95	0	95.98	MT488244.1
Oscillatoria sp. CHAB TP201811.1 clone 02 16S ribosomal RNA gene, partial sequence; 16S-23S ribosomal RNA intergenic spacer, complete sequence; and 23S ribosomal RNA gene, partial sequence	2254	2526	0.95	0	95.98	MT488243.1
Oscillatoria sp. CHAB TP201811.1 clone 01 16S ribosomal RNA gene, partial sequence; 16S-23S ribosomal RNA intergenic spacer, complete sequence; and 23S ribosomal RNA gene, partial sequence	2254	2526	0.95	0	95.98	MT488242.1
Oscillatoria acuminata PCC 6304, complete genome	2237	7282	0.94	0	95.95	CP003607.1
Oscillatoria sp. CHAB TP201830.1 clone 05 16S ribosomal RNA gene, partial sequence; 16S-23S ribosomal RNA intergenic spacer, complete sequence; and 23S ribosomal RNA gene, partial sequence	2220	2375	0.85	0	99.35	MT488296.1
Laspinema thermale HK S5 clone cl3 16S ribosomal RNA gene and 16S-23S ribosomal RNA intergenic spacer, partial sequence	2213	2213	0.73	0	99.43	MF360990.1
Lyngbya lagerheimii SAG 24.99 16S ribosomal RNA gene and 16S-23S ribosomal RNA intergenic spacer, partial sequence	2211	2365	0.84	0	98.95	MK953009.1
Uncultured cyanobacterium clone 20.1.11-009_Isolat_1 16S ribosomal RNA gene, partial sequence; 16S-23S ribosomal RNA intergenic spacer and tRNA-Ile gene, complete sequence; and 23S ribosomal RNA gene, partial sequence	2202	2358	0.8	0	99.18	KF029608.1
Laspinema thermale HK S5 clone cl2 16S ribosomal RNA gene and 16S-23S ribosomal RNA intergenic spacer, partial sequence	2187	2187	0.73	0	99.02	MF360989.1
Laspinema thermale HK S5 clone cl1 16S ribosomal RNA gene and 16S-23S ribosomal RNA intergenic spacer, partial sequence	2187	2264	0.77	0	99.02	MF360988.1
Laspinema thermale HK S3 clone cl4 16S ribosomal RNA gene and 16S-23S ribosomal RNA intergenic spacer, partial sequence	2187	2187	0.73	0	99.02	MF360983.1
Laspinema thermale HK S3 clone cl2 16S ribosomal RNA gene and 16S-23S ribosomal RNA intergenic spacer, partial sequence	2187	2260	0.77	0	99.02	MF360982.1
Laspinema thermale HK S3 clone cl1 16S ribosomal RNA gene and 16S-23S ribosomal RNA intergenic spacer, partial sequence	2121	2121	0.7	0	99.15	MF360981.1
Uncultured Phormidium sp. clone GU3-12 16S ribosomal RNA gene, partial sequence	2098	2098	0.69	0	99.14	JN382232.1
Uncultured Phormidium sp. clone GU3-7 16S ribosomal RNA gene, partial sequence	2065	2065	0.69	0	98.63	JN382231.1
Laspinema thermale HK S5 clone cl4 16S ribosomal RNA gene and 16S-23S ribosomal RNA intergenic spacer, partial sequence	2054	2054	0.67	0	99.56	MF360991.1
Kamptonema cf. formosum P-FW 16S ribosomal RNA gene, partial sequence	2012	2012	0.65	0	99.64	EU196625.1
Phormidium animale CCALA 140 16S ribosomal RNA gene, partial sequence	2008	2008	0.65	0	99.64	JQ712645.1
Kamptonema cf. okenii Led-Z 16S ribosomal RNA gene, partial sequence	2006	2006	0.65	0	99.55	EU196644.1
Kamptonema animlae CCALA 140 16S ribosomal RNA gene, partial sequence	1999	1999	0.65	0	99.27	EU196628.1
Phormidium pseudopriestleyi ANT.LACV5.3 16S ribosomal RNA gene, partial sequence	1995	1995	0.65	0	99.36	AY493600.1
Uncultured cyanobacterium clone A191 16S ribosomal RNA gene, complete sequence	1991	1991	0.65	0	99.27	DQ181670.1
Phormidium pseudopriestleyi ULC106 16S ribosomal RNA gene, partial sequence	1989	1989	0.65	0	99.27	OK576189.1
Oscillatoria acuminata PCC 6304 16S ribosomal RNA, partial sequence	1982	1982	0.65	0	99.18	NR_102463.1
Phormidium lumbricale ULC098 16S ribosomal RNA gene, partial sequence	1969	1969	0.65	0	99.36	MK139961.1
Phormidium sp. YACCYB597 16S ribosomal RNA gene, partial sequence	1962	1962	0.64	0	99.63	MH683785.1
Kamptonema cf. formosum P-O 16S ribosomal RNA gene, partial sequence	1962	1962	0.65	0	98.82	EU196640.1
Uncultured bacterium clone TX4CB_70 16S ribosomal RNA gene, partial sequence	1954	1954	0.65	0	98.73	FJ152939.1
Phormidium pseudopriestleyi ULC092 16S ribosomal RNA gene, partial sequence	1925	1925	0.65	0	98.11	OK576187.1
Phormidium sp. SM-15 16S ribosomal RNA gene, partial sequence	1910	1910	0.63	0	99.34	JF703678.1
Phormidium sp. LEGE 06072 16S ribosomal RNA gene, partial sequence	1906	1906	0.62	0	99.52	HM217077.1
Phormidium sp. LEGE 06078 16S ribosomal RNA gene, partial sequence	1903	1903	0.62	0	99.52	HM217075.1
Oscillatoria acuminata PCC 6304 16S ribosomal RNA, partial sequence	1888	1888	0.64	0	98.33	NR_112111.1
Phormidium sp. CENA525 16S ribosomal RNA gene, partial sequence	1882	1882	0.63	0	98.95	KF246491.1
Oscillatoria acuminata VMRJHK2020 16S ribosomal RNA gene, partial sequence	1882	1882	0.64	0	98.33	MW364270.1
Uncultured bacterium clone GBII-55 16S ribosomal RNA gene, partial sequence	1881	1881	0.63	0	98.5	GQ441326.1
Phormidium cf. terebriformis KR2003/25 16S ribosomal RNA gene, partial sequence	1879	1879	0.62	0	99.04	AY575936.1
Phormidium lumbricale UTCC 476 16S ribosomal RNA gene, partial sequence	1875	1875	0.63	0	98.77	AF218375.1
Hyella gigas SABC011201 16S ribosomal RNA gene, partial sequence	1871	1871	0.61	0	99.61	KX818207.1
Phormidium sp. SM-14 16S ribosomal RNA gene, partial sequence	1842	1842	0.6	0	99.31	JF703677.1
Uncultured cyanobacterium clone A188 16S ribosomal RNA gene, partial sequence	1829	1829	0.61	0	98.83	DQ181695.1
Oscillatoria sp. PCC 7412 16S ribosomal RNA gene, partial sequence	1823	1823	0.59	0	99.8	KX014843.1
Laspinema sp. PMC 878.14 16S ribosomal RNA gene, partial sequence	1807	1807	0.59	0	99.6	MT984288.1
Laspinema sp. PMC 1212.20 16S ribosomal RNA gene, partial sequence	1799	1799	0.59	0	99.49	MW405008.1
Phormidium tenue Simbu2 16S ribosomal RNA gene, partial sequence	1794	1794	0.62	0	97.7	JN790960.1
Phormidium etoshii strain KR2008/49 16S ribosomal RNA, partial sequence	1744	1744	0.58	0	99.07	NR_125647.1
Uncultured bacterium clone ncd514a05c1 16S ribosomal RNA gene, partial sequence	1736	1736	0.56	0	99.68	HM273437.1
Uncultured bacterium clone ncd1567g10c1 16S ribosomal RNA gene, partial sequence	1731	1731	0.56	0	99.58	JF136004.1
Phormidium tenue SERB 22 16S ribosomal RNA gene, 16S-23S ribosomal RNA intergenic spacer gene, and 23S ribosomal RNA gene, region	1725	1725	0.62	0	96.55	KM982571.1
Uncultured bacterium clone ncd505b03c1 16S ribosomal RNA gene, partial sequence	1725	1725	0.56	0	99.47	HM275452.1
Oscillatoria sp. KH 15 16S ribosomal RNA gene, partial sequence	1711	1711	0.56	0	99.16	MN864655.1
Uncultured bacterium clone ncd825d10c1 16S ribosomal RNA gene, partial sequence	1703	1703	0.56	0	99.05	HM303763.1
Laspinema sp. PMC 1204.20 16S ribosomal RNA gene, partial sequence	1683	1683	0.59	0	97.37	MW405009.1

## Sheet: Table S1F
Supplementary Table S1F. List of hits for ≥95% sequence identities of the D3o strain from the GenBank database with accession numbers
Description	Max Score	Total Score	Query Cover	E value	Percent identity	Accession
Ancylothrix terrestris 10PC 16S ribosomal RNA gene, partial sequence; 16S-23S ribosomal RNA intergenic spacer, tRNA-Ile and tRNA-Ala genes, complete sequence; and 23S ribosomal RNA gene, partial sequence	2252	2252	1	0	95.92	KT819199.1
Ancylothrix terrestris 13PC 16S ribosomal RNA gene and 16S-23S ribosomal RNA intergenic spacer, partial sequence; and tRNA-Ile and tRNA-Ala genes, complete sequence	2246	2246	1	0	95.85	KT819202.1
Geitlerinema sp. ISL_2_11 16S ribosomal RNA gene and 16S-23S ribosomal RNA intergenic spacer, partial sequence	1958	1958	0.82	0	97.39	KU219712.1
Ancylothrix terrestris 11PC 16S ribosomal RNA gene, partial sequence; 16S-23S ribosomal RNA intergenic spacer and tRNA-Ile gene, complete sequence; and 23S ribosomal RNA gene, partial sequence	1949	1949	0.8	0	98.12	KT819200.1
Ancylothrix terrestris strain 10PC 16S ribosomal RNA, partial sequence	1938	1938	0.79	0	98.28	NR_149292.1
Ancylothrix terrestris 12PC 16S ribosomal RNA gene, partial sequence; 16S-23S ribosomal RNA intergenic spacer and tRNA-Ile gene, complete sequence; and 23S ribosomal RNA gene, partial sequence	1919	1919	0.79	0	98.01	KT819201.1
Uncultured soil bacterium clone B085 16S ribosomal RNA gene, partial sequence	1868	1868	0.77	0	98.13	JX489993.1
Ancylothrix rivularis strain 8PC 16S ribosomal RNA, partial sequence	1864	1864	0.79	0	97.1	NR_149291.1
Uncultured bacterium clone SWB0402-10 16S ribosomal RNA gene, partial sequence	1844	1844	0.76	0	98.2	JN398120.1
Uncultured bacterium clone 0m-15 16S ribosomal RNA gene, partial sequence	1827	1827	0.76	0	97.91	KP745045.1
Ancylothrix sp. UIC 10489 16S ribosomal RNA gene, partial sequence	1722	1722	0.71	0	98.08	MT174467.1
Uncultured bacterium clone ncd2091h08c1 16S ribosomal RNA gene, partial sequence	1653	1653	0.68	0	98	JF179454.1
Uncultured bacterium clone ncd2081g08c1 16S ribosomal RNA gene, partial sequence	1653	1653	0.68	0	98	JF178835.1
Uncultured bacterium clone ncd2089c01c1 16S ribosomal RNA gene, partial sequence	1648	1648	0.68	0	97.9	JF179297.1
Uncultured bacterium clone ncd2091g05c1 16S ribosomal RNA gene, partial sequence	1642	1642	0.68	0	97.79	JF179479.1

## Sheet: Table S1G
Supplementary Table S1G. List of hits for ≥95% sequence identities of the D3a strain from the GenBank database with accession numbers
Description	Max Score	Total Score	Query Cover	E value	Percent identity	Accession
Oscillatoria sp. CHAB TP201811.1 clone 03 16S ribosomal RNA gene, partial sequence; 16S-23S ribosomal RNA intergenic spacer, complete sequence; and 23S ribosomal RNA gene, partial sequence	2333	2633	0.99	0	95.45	MT488244.1
Oscillatoria sp. CHAB TP201811.1 clone 02 16S ribosomal RNA gene, partial sequence; 16S-23S ribosomal RNA intergenic spacer, complete sequence; and 23S ribosomal RNA gene, partial sequence	2333	2633	0.99	0	95.45	MT488243.1
Oscillatoria sp. CHAB TP201811.1 clone 01 16S ribosomal RNA gene, partial sequence; 16S-23S ribosomal RNA intergenic spacer, complete sequence; and 23S ribosomal RNA gene, partial sequence	2333	2633	0.99	0	95.45	MT488242.1
Lyngbya lagerheimii SAG 24.99 16S ribosomal RNA gene and 16S-23S ribosomal RNA intergenic spacer, partial sequence	2174	2306	0.8	0	98.39	MK953009.1
Oscillatoria sp. CHAB TP201830.1 clone 05 16S ribosomal RNA gene, partial sequence; 16S-23S ribosomal RNA intergenic spacer, complete sequence; and 23S ribosomal RNA gene, partial sequence	2170	2330	0.86	0	98.31	MT488296.1
Laspinema thermale HK S5 clone cl2 16S ribosomal RNA gene and 16S-23S ribosomal RNA intergenic spacer, partial sequence	2165	2165	0.73	0	98.69	MF360989.1
Laspinema thermale HK S5 clone cl1 16S ribosomal RNA gene and 16S-23S ribosomal RNA intergenic spacer, partial sequence	2165	2247	0.77	0	98.69	MF360988.1
Laspinema thermale HK S3 clone cl4 16S ribosomal RNA gene and 16S-23S ribosomal RNA intergenic spacer, partial sequence	2165	2165	0.73	0	98.69	MF360983.1
Laspinema thermale HK S3 clone cl2 16S ribosomal RNA gene and 16S-23S ribosomal RNA intergenic spacer, partial sequence	2165	2238	0.77	0	98.69	MF360982.1
Uncultured cyanobacterium clone 20.1.11-009_Isolat_1 16S ribosomal RNA gene, partial sequence; 16S-23S ribosomal RNA intergenic spacer and tRNA-Ile gene, complete sequence; and 23S ribosomal RNA gene, partial sequence	2165	2334	0.81	0	98.61	KF029608.1
Laspinema thermale HK S5 clone cl3 16S ribosomal RNA gene and 16S-23S ribosomal RNA intergenic spacer, partial sequence	2158	2158	0.73	0	98.61	MF360990.1
Laspinema thermale HK S3 clone cl1 16S ribosomal RNA gene and 16S-23S ribosomal RNA intergenic spacer, partial sequence	2098	2098	0.7	0	98.81	MF360981.1
Uncultured Phormidium sp. clone GU3-12 16S ribosomal RNA gene, partial sequence	2050	2050	0.69	0	98.37	JN382232.1
Uncultured Phormidium sp. clone GU3-7 16S ribosomal RNA gene, partial sequence	2034	2034	0.69	0	98.12	JN382231.1
Laspinema thermale HK S5 clone cl4 16S ribosomal RNA gene and 16S-23S ribosomal RNA intergenic spacer, partial sequence	2023	2023	0.67	0	99.03	MF360991.1
Kamptonema cf. formosum P-FW 16S ribosomal RNA gene, partial sequence	1991	1991	0.66	0	99.27	EU196625.1
Kamptonema cf. okenii Led-Z 16S ribosomal RNA gene, partial sequence	1986	1986	0.66	0	99.18	EU196644.1
Phormidium pseudopriestleyi ANT.LACV5.3 16S ribosomal RNA gene, partial sequence	1986	1986	0.66	0	99.18	AY493600.1
Uncultured cyanobacterium clone A191 16S ribosomal RNA gene, complete sequence	1982	1982	0.66	0	99.09	DQ181670.1
Phormidium pseudopriestleyi ULC106 16S ribosomal RNA gene, partial sequence	1980	1980	0.66	0	99.09	OK576189.1
Phormidium animale CCALA 140 16S ribosomal RNA gene, partial sequence	1977	1977	0.65	0	99.09	JQ712645.1
Kamptonema animlae CCALA 140 16S ribosomal RNA gene, partial sequence	1973	1973	0.66	0	98.82	EU196628.1
Phormidium lumbricale ULC098 16S ribosomal RNA gene, partial sequence	1960	1960	0.65	0	99.17	MK139961.1
Uncultured bacterium clone TX4CB_70 16S ribosomal RNA gene, partial sequence	1956	1956	0.65	0	98.73	FJ152939.1
Kamptonema cf. formosum P-O 16S ribosomal RNA gene, partial sequence	1953	1953	0.66	0	98.64	EU196640.1
Oscillatoria acuminata PCC 6304 16S ribosomal RNA, partial sequence	1951	1951	0.65	0	98.64	NR_102463.1
Phormidium sp. YACCYB597 16S ribosomal RNA gene, partial sequence	1930	1930	0.64	0	99.07	MH683785.1
Phormidium pseudopriestleyi ULC092 16S ribosomal RNA gene, partial sequence	1916	1916	0.66	0	97.93	OK576187.1
Phormidium sp. SM-15 16S ribosomal RNA gene, partial sequence	1901	1901	0.63	0	99.15	JF703678.1
Phormidium sp. LEGE 06072 16S ribosomal RNA gene, partial sequence	1892	1892	0.62	0	99.24	HM217077.1
Oscillatoria acuminata PCC 6304 16S ribosomal RNA, partial sequence	1879	1879	0.64	0	98.15	NR_112111.1
Phormidium sp. CENA525 16S ribosomal RNA gene, partial sequence	1873	1873	0.63	0	98.77	KF246491.1
Oscillatoria acuminata VMRJHK2020 16S ribosomal RNA gene, partial sequence	1873	1873	0.64	0	98.15	MW364270.1
Phormidium sp. LEGE 06078 16S ribosomal RNA gene, partial sequence	1873	1873	0.62	0	99.04	HM217075.1
Phormidium lumbricale UTCC 476 16S ribosomal RNA gene, partial sequence	1866	1866	0.63	0	98.58	AF218375.1
Uncultured bacterium clone GBII-55 16S ribosomal RNA gene, partial sequence	1849	1849	0.63	0	97.94	GQ441326.1
Phormidium cf. terebriformis KR2003/25 16S ribosomal RNA gene, partial sequence	1847	1847	0.62	0	98.47	AY575936.1
Hyella gigas SABC011201 16S ribosomal RNA gene, partial sequence	1845	1845	0.61	0	99.12	KX818207.1
Uncultured cyanobacterium clone A188 16S ribosomal RNA gene, partial sequence	1836	1836	0.61	0	98.93	DQ181695.1
Phormidium sp. SM-14 16S ribosomal RNA gene, partial sequence	1831	1831	0.6	0	99.12	JF703677.1
Oscillatoria sp. PCC 7412 16S ribosomal RNA gene, partial sequence	1801	1801	0.59	0	99.4	KX014843.1
Laspinema sp. PMC 1212.20 16S ribosomal RNA gene, partial sequence	1799	1799	0.59	0	99.49	MW405008.1
Laspinema sp. PMC 878.14 16S ribosomal RNA gene, partial sequence	1784	1784	0.59	0	99.19	MT984288.1
Phormidium tenue Simbu2 16S ribosomal RNA gene, partial sequence	1764	1764	0.62	0	97.22	JN790960.1
Phormidium etoshii strain KR2008/49 16S ribosomal RNA, partial sequence	1755	1755	0.58	0	99.28	NR_125647.1
Uncultured bacterium clone ncd1567g10c1 16S ribosomal RNA gene, partial sequence	1720	1720	0.56	0	99.37	JF136004.1
Uncultured bacterium clone ncd505b03c1 16S ribosomal RNA gene, partial sequence	1714	1714	0.56	0	99.26	HM275452.1
Uncultured bacterium clone ncd514a05c1 16S ribosomal RNA gene, partial sequence	1714	1714	0.56	0	99.26	HM273437.1
Uncultured bacterium clone ncd825d10c1 16S ribosomal RNA gene, partial sequence	1703	1703	0.56	0	99.05	HM303763.1
Phormidium tenue SERB 22 16S ribosomal RNA gene, 16S-23S ribosomal RNA intergenic spacer gene, and 23S ribosomal RNA gene, region	1696	1696	0.62	0	96.07	KM982571.1
Oscillatoria sp. KH 15 16S ribosomal RNA gene, partial sequence	1688	1688	0.56	0	98.74	MN864655.1
Laspinema sp. PMC 1204.20 16S ribosomal RNA gene, partial sequence	1672	1672	0.59	0	97.17	MW405009.1
Phormidium terebriforme UAM 409 16S ribosomal RNA gene, partial sequence	1648	1648	0.54	0	99.67	JN382221.1
Uncultured cyanobacterium partial 16S rRNA gene, isolate ikaite un-c15	1646	1646	0.54	0	99.34	AJ431339.1
Phormidium terebriforme UAM 408 16S ribosomal RNA gene, partial sequence	1642	1642	0.54	0	99.56	JN382220.1

## Sheet: Table S1H
Supplementary Table S1H. List of hits for ≥95% sequence identities of the D3b strain from the GenBank database with accession numbers
Description	Max Score	Total Score	Query Cover	E value	Percent identity	Accession
Oscillatoria sp. CHAB TP201830.1 clone 05 16S ribosomal RNA gene, partial sequence; 16S-23S ribosomal RNA intergenic spacer, complete sequence; and 23S ribosomal RNA gene, partial sequence	2043	2043	1	0	99.73	MT488296.1
Oscillatoria sp. CHAB TP201811.1 clone 03 16S ribosomal RNA gene, partial sequence; 16S-23S ribosomal RNA intergenic spacer, complete sequence; and 23S ribosomal RNA gene, partial sequence	2032	2032	1	0	99.55	MT488244.1
Oscillatoria sp. CHAB TP201811.1 clone 02 16S ribosomal RNA gene, partial sequence; 16S-23S ribosomal RNA intergenic spacer, complete sequence; and 23S ribosomal RNA gene, partial sequence	2032	2032	1	0	99.55	MT488243.1
Oscillatoria sp. CHAB TP201811.1 clone 01 16S ribosomal RNA gene, partial sequence; 16S-23S ribosomal RNA intergenic spacer, complete sequence; and 23S ribosomal RNA gene, partial sequence	2032	2032	1	0	99.55	MT488242.1
Laspinema thermale HK S5 clone cl4 16S ribosomal RNA gene and 16S-23S ribosomal RNA intergenic spacer, partial sequence	2032	2032	1	0	99.55	MF360991.1
Laspinema thermale HK S3 clone cl1 16S ribosomal RNA gene and 16S-23S ribosomal RNA intergenic spacer, partial sequence	2032	2032	1	0	99.55	MF360981.1
Uncultured Phormidium sp. clone GU3-12 16S ribosomal RNA gene, partial sequence	2032	2032	1	0	99.55	JN382232.1
Kamptonema cf. formosum P-FW 16S ribosomal RNA gene, partial sequence	2028	2028	0.99	0	99.55	EU196625.1
Laspinema thermale HK S5 clone cl3 16S ribosomal RNA gene and 16S-23S ribosomal RNA intergenic spacer, partial sequence	2026	2026	1	0	99.46	MF360990.1
Laspinema thermale HK S5 clone cl2 16S ribosomal RNA gene and 16S-23S ribosomal RNA intergenic spacer, partial sequence	2026	2026	1	0	99.46	MF360989.1
Laspinema thermale HK S5 clone cl1 16S ribosomal RNA gene and 16S-23S ribosomal RNA intergenic spacer, partial sequence	2026	2026	1	0	99.46	MF360988.1
Laspinema thermale HK S3 clone cl4 16S ribosomal RNA gene and 16S-23S ribosomal RNA intergenic spacer, partial sequence	2026	2026	1	0	99.46	MF360983.1
Laspinema thermale HK S3 clone cl2 16S ribosomal RNA gene and 16S-23S ribosomal RNA intergenic spacer, partial sequence	2026	2026	1	0	99.46	MF360982.1
Kamptonema cf. okenii Led-Z 16S ribosomal RNA gene, partial sequence	2023	2023	0.99	0	99.46	EU196644.1
Phormidium pseudopriestleyi ANT.LACV5.3 16S ribosomal RNA gene, partial sequence	2023	2023	0.99	0	99.46	AY493600.1
Uncultured cyanobacterium clone 20.1.11-009_Isolat_1 16S ribosomal RNA gene, partial sequence; 16S-23S ribosomal RNA intergenic spacer and tRNA-Ile gene, complete sequence; and 23S ribosomal RNA gene, partial sequence	2019	2019	1	0	99.37	KF029608.1
Uncultured cyanobacterium clone A191 16S ribosomal RNA gene, complete sequence	2019	2019	0.99	0	99.37	DQ181670.1
Phormidium pseudopriestleyi ULC106 16S ribosomal RNA gene, partial sequence	2017	2017	0.99	0	99.37	OK576189.1
Lyngbya lagerheimii SAG 24.99 16S ribosomal RNA gene and 16S-23S ribosomal RNA intergenic spacer, partial sequence	2015	2015	1	0	99.28	MK953009.1
Phormidium animale CCALA 140 16S ribosomal RNA gene, partial sequence	2013	2013	0.99	0	99.37	JQ712645.1
Kamptonema animlae CCALA 140 16S ribosomal RNA gene, partial sequence	2010	2010	0.99	0	99.1	EU196628.1
Oscillatoria acuminata PCC 6304, complete genome	2004	5992	1	0	99.1	CP003607.1
Uncultured Phormidium sp. clone GU3-7 16S ribosomal RNA gene, partial sequence	1999	1999	1	0	99.01	JN382231.1
Uncultured bacterium clone TX4CB_70 16S ribosomal RNA gene, partial sequence	1993	1993	0.99	0	99.01	FJ152939.1
Kamptonema cf. formosum P-O 16S ribosomal RNA gene, partial sequence	1989	1989	0.99	0	98.92	EU196640.1
Oscillatoria acuminata PCC 6304 16S ribosomal RNA, partial sequence	1988	1988	0.99	0	98.92	NR_102463.1
Phormidium lumbricale ULC098 16S ribosomal RNA gene, partial sequence	1975	1975	0.97	0	99.45	MK139961.1
Phormidium sp. YACCYB597 16S ribosomal RNA gene, partial sequence	1967	1967	0.97	0	99.36	MH683785.1
Phormidium pseudopriestleyi ULC092 16S ribosomal RNA gene, partial sequence	1953	1953	0.99	0	98.22	OK576187.1
Phormidium sp. SM-15 16S ribosomal RNA gene, partial sequence	1938	1938	0.95	0	99.44	JF703678.1
Phormidium sp. LEGE 06072 16S ribosomal RNA gene, partial sequence	1923	1923	0.95	0	99.43	HM217077.1
Oscillatoria acuminata PCC 6304 16S ribosomal RNA, partial sequence	1916	1916	0.97	0	98.44	NR_112111.1
Phormidium sp. CENA525 16S ribosomal RNA gene, partial sequence	1910	1910	0.95	0	99.06	KF246491.1
Oscillatoria acuminata VMRJHK2020 16S ribosomal RNA gene, partial sequence	1910	1910	0.97	0	98.44	MW364270.1
Phormidium sp. LEGE 06078 16S ribosomal RNA gene, partial sequence	1908	1908	0.94	0	99.24	HM217075.1
Phormidium lumbricale UTCC 476 16S ribosomal RNA gene, partial sequence	1903	1903	0.95	0	98.88	AF218375.1
Uncultured bacterium clone GBII-55 16S ribosomal RNA gene, partial sequence	1886	1886	0.96	0	98.24	GQ441326.1
Phormidium cf. terebriformis KR2003/25 16S ribosomal RNA gene, partial sequence	1884	1884	0.94	0	98.77	AY575936.1
Hyella gigas SABC011201 16S ribosomal RNA gene, partial sequence	1877	1877	0.93	0	99.33	KX818207.1
Uncultured cyanobacterium clone A188 16S ribosomal RNA gene, partial sequence	1862	1862	0.93	0	99.04	DQ181695.1
Phormidium sp. SM-14 16S ribosomal RNA gene, partial sequence	1842	1842	0.91	0	99.31	JF703677.1
Oscillatoria sp. PCC 7412 16S ribosomal RNA gene, partial sequence	1829	1829	0.9	0	99.5	KX014843.1
Laspinema sp. PMC 1212.20 16S ribosomal RNA gene, partial sequence	1827	1827	0.89	0	99.6	MW405008.1
Laspinema sp. PMC 878.14 16S ribosomal RNA gene, partial sequence	1812	1812	0.89	0	99.3	MT984288.1
Phormidium tenue Simbu2 16S ribosomal RNA gene, partial sequence	1797	1797	0.94	0	97.35	JN790960.1
Phormidium etoshii strain KR2008/49 16S ribosomal RNA, partial sequence	1783	1783	0.88	0	99.39	NR_125647.1
Perforafilum tunnelli PZ1 16S ribosomal RNA gene, partial sequence; 16S-23S ribosomal RNA intergenic spacer, complete sequence; and 23S ribosomal RNA gene, partial sequence	1749	1749	0.99	0	95.06	MK214466.1
Perforafilum tunnelli strain PZ1 16S ribosomal RNA, partial sequence	1749	1749	0.99	0	95.06	NR_172579.1
Uncultured bacterium clone ncd1567g10c1 16S ribosomal RNA gene, partial sequence	1748	1748	0.86	0	99.48	JF136004.1
Uncultured bacterium clone ncd505b03c1 16S ribosomal RNA gene, partial sequence	1742	1742	0.86	0	99.38	HM275452.1
Uncultured bacterium clone ncd514a05c1 16S ribosomal RNA gene, partial sequence	1742	1742	0.86	0	99.38	HM273437.1
Uncultured bacterium clone ncd825d10c1 16S ribosomal RNA gene, partial sequence	1731	1731	0.86	0	99.17	HM303763.1
Phormidium tenue SERB 22 16S ribosomal RNA gene, 16S-23S ribosomal RNA intergenic spacer gene, and 23S ribosomal RNA gene, region	1729	1729	0.94	0	96.22	KM982571.1
Oscillatoria sp. KH 15 16S ribosomal RNA gene, partial sequence	1716	1716	0.86	0	98.86	MN864655.1
Uncultured organism clone MAT-CR-H5-C11 16S ribosomal RNA gene, partial sequence	1703	1703	0.96	0	95.1	EU245285.1
Uncultured organism clone MAT-CR-H4-C08 16S ribosomal RNA gene, partial sequence	1703	1703	0.96	0	95.1	EU245219.1
Laspinema sp. PMC 1204.20 16S ribosomal RNA gene, partial sequence	1700	1700	0.89	0	97.3	MW405009.1
Uncultured organism clone MAT-CR-P1-G01 16S ribosomal RNA gene, partial sequence	1698	1698	0.96	0	95.08	EU246023.1
Uncultured organism clone MAT-CR-P1-F10 16S ribosomal RNA gene, partial sequence	1698	1698	0.96	0	95.08	EU246022.1
Uncultured organism clone MAT-CR-H6-F02 16S ribosomal RNA gene, partial sequence	1698	1698	0.96	0	95	EU245358.1
Uncultured organism clone MAT-CR-H3-D08 16S ribosomal RNA gene, partial sequence	1698	1698	0.96	0	95	EU245166.1
Phormidium terebriforme UAM 409 16S ribosomal RNA gene, partial sequence	1676	1676	0.81	0	99.78	JN382221.1
Uncultured cyanobacterium partial 16S rRNA gene, isolate ikaite un-c15	1672	1672	0.82	0	99.46	AJ431339.1
Phormidium terebriforme UAM 408 16S ribosomal RNA gene, partial sequence	1670	1670	0.81	0	99.67	JN382220.1

## Sheet: Table S1I
Supplementary Table S1I. List of hits for ≥95% sequence identities of the D3c strain from the GenBank database with accession numbers
Description	Max Score	Total Score	Query Cover	E value	Percent identity	Accession
Oscillatoria sp. CHAB TP201830.1 clone 05 16S ribosomal RNA gene, partial sequence; 16S-23S ribosomal RNA intergenic spacer, complete sequence; and 23S ribosomal RNA gene, partial sequence	1910	1910	1	0	99.62	MT488296.1
Laspinema thermale HK S3 clone cl1 16S ribosomal RNA gene and 16S-23S ribosomal RNA intergenic spacer, partial sequence	1905	1905	1	0	99.52	MF360981.1
Uncultured Phormidium sp. clone GU3-12 16S ribosomal RNA gene, partial sequence	1905	1905	1	0	99.52	JN382232.1
Oscillatoria sp. CHAB TP201811.1 clone 03 16S ribosomal RNA gene, partial sequence; 16S-23S ribosomal RNA intergenic spacer, complete sequence; and 23S ribosomal RNA gene, partial sequence	1899	1899	1	0	99.43	MT488244.1
Oscillatoria sp. CHAB TP201811.1 clone 02 16S ribosomal RNA gene, partial sequence; 16S-23S ribosomal RNA intergenic spacer, complete sequence; and 23S ribosomal RNA gene, partial sequence	1899	1899	1	0	99.43	MT488243.1
Oscillatoria sp. CHAB TP201811.1 clone 01 16S ribosomal RNA gene, partial sequence; 16S-23S ribosomal RNA intergenic spacer, complete sequence; and 23S ribosomal RNA gene, partial sequence	1899	1899	1	0	99.43	MT488242.1
Phormidium sp. YACCYB597 16S ribosomal RNA gene, partial sequence	1899	1899	1	0	99.43	MH683785.1
Laspinema thermale HK S5 clone cl4 16S ribosomal RNA gene and 16S-23S ribosomal RNA intergenic spacer, partial sequence	1899	1899	1	0	99.43	MF360991.1
Laspinema thermale HK S3 clone cl2 16S ribosomal RNA gene and 16S-23S ribosomal RNA intergenic spacer, partial sequence	1899	1899	1	0	99.43	MF360982.1
Kamptonema cf. formosum P-FW 16S ribosomal RNA gene, partial sequence	1899	1899	1	0	99.43	EU196625.1
Laspinema thermale HK S5 clone cl3 16S ribosomal RNA gene and 16S-23S ribosomal RNA intergenic spacer, partial sequence	1893	1893	1	0	99.33	MF360990.1
Laspinema thermale HK S5 clone cl2 16S ribosomal RNA gene and 16S-23S ribosomal RNA intergenic spacer, partial sequence	1893	1893	1	0	99.33	MF360989.1
Laspinema thermale HK S5 clone cl1 16S ribosomal RNA gene and 16S-23S ribosomal RNA intergenic spacer, partial sequence	1893	1893	1	0	99.33	MF360988.1
Laspinema thermale HK S3 clone cl4 16S ribosomal RNA gene and 16S-23S ribosomal RNA intergenic spacer, partial sequence	1893	1893	1	0	99.33	MF360983.1
Phormidium sp. LEGE 06072 16S ribosomal RNA gene, partial sequence	1893	1893	1	0	99.33	HM217077.1
Kamptonema cf. okenii Led-Z 16S ribosomal RNA gene, partial sequence	1893	1893	1	0	99.33	EU196644.1
Phormidium animale CCALA 140 16S ribosomal RNA gene, partial sequence	1888	1888	1	0	99.24	JQ712645.1
Phormidium sp. SM-15 16S ribosomal RNA gene, partial sequence	1882	1882	1	0	99.14	JF703678.1
Phormidium pseudopriestleyi ANT.LACV5.3 16S ribosomal RNA gene, partial sequence	1882	1882	1	0	99.14	AY493600.1
Uncultured cyanobacterium clone A191 16S ribosomal RNA gene, complete sequence	1882	1882	1	0	99.14	DQ181670.1
Kamptonema animlae CCALA 140 16S ribosomal RNA gene, partial sequence	1881	1881	1	0	98.95	EU196628.1
Phormidium pseudopriestleyi ULC106 16S ribosomal RNA gene, partial sequence	1879	1879	1	0	99.05	OK576189.1
Phormidium sp. LEGE 06078 16S ribosomal RNA gene, partial sequence	1879	1879	0.99	0	99.14	HM217075.1
Uncultured cyanobacterium clone 20.1.11-009_Isolat_1 16S ribosomal RNA gene, partial sequence; 16S-23S ribosomal RNA intergenic spacer and tRNA-Ile gene, complete sequence; and 23S ribosomal RNA gene, partial sequence	1877	1877	1	0	99.04	KF029608.1
Oscillatoria acuminata PCC 6304, complete genome	1873	5595	1	0	98.95	CP003607.1
Lyngbya lagerheimii SAG 24.99 16S ribosomal RNA gene and 16S-23S ribosomal RNA intergenic spacer, partial sequence	1871	1871	1	0	98.95	MK953009.1
Phormidium sp. CENA525 16S ribosomal RNA gene, partial sequence	1871	1871	1	0	98.95	KF246491.1
Uncultured Phormidium sp. clone GU3-7 16S ribosomal RNA gene, partial sequence	1866	1866	1	0	98.85	JN382231.1
Hyella gigas SABC011201 16S ribosomal RNA gene, partial sequence	1860	1860	0.97	0	99.42	KX818207.1
Oscillatoria acuminata PCC 6304 16S ribosomal RNA, partial sequence	1860	1860	1	0	98.76	NR_102463.1
Uncultured bacterium clone TX4CB_70 16S ribosomal RNA gene, partial sequence	1860	1860	1	0	98.76	FJ152939.1
Phormidium lumbricale ULC098 16S ribosomal RNA gene, partial sequence	1857	1857	0.98	0	99.13	MK139961.1
Phormidium cf. terebriformis KR2003/25 16S ribosomal RNA gene, partial sequence	1855	1855	1	0	98.66	AY575936.1
Phormidium lumbricale UTCC 476 16S ribosomal RNA gene, partial sequence	1851	1851	1	0	98.57	AF218375.1
Kamptonema cf. formosum P-O 16S ribosomal RNA gene, partial sequence	1849	1849	1	0	98.57	EU196640.1
Uncultured cyanobacterium clone A188 16S ribosomal RNA gene, partial sequence	1834	1834	0.97	0	98.93	DQ181695.1
Oscillatoria acuminata VMRJHK2020 16S ribosomal RNA gene, partial sequence	1832	1832	1	0	98.38	MW364270.1
Oscillatoria acuminata PCC 6304 16S ribosomal RNA, partial sequence	1832	1832	1	0	98.38	NR_112111.1
Phormidium sp. SM-14 16S ribosomal RNA gene, partial sequence	1831	1831	0.96	0	99.4	JF703677.1
Uncultured bacterium clone GBII-55 16S ribosomal RNA gene, partial sequence	1823	1823	1	0	98.09	GQ441326.1
Phormidium pseudopriestleyi ULC092 16S ribosomal RNA gene, partial sequence	1814	1814	1	0	97.82	OK576187.1
Oscillatoria sp. PCC 7412 16S ribosomal RNA gene, partial sequence	1812	1812	0.94	0	99.6	KX014843.1
Laspinema sp. PMC 1212.20 16S ribosomal RNA gene, partial sequence	1810	1810	0.94	0	99.7	MW405008.1
Laspinema sp. PMC 878.14 16S ribosomal RNA gene, partial sequence	1796	1796	0.94	0	99.39	MT984288.1
Phormidium tenue Simbu2 16S ribosomal RNA gene, partial sequence	1770	1770	0.99	0	97.32	JN790960.1
Phormidium etoshii strain KR2008/49 16S ribosomal RNA, partial sequence	1755	1755	0.92	0	99.28	NR_125647.1
Uncultured bacterium clone ncd1567g10c1 16S ribosomal RNA gene, partial sequence	1731	1731	0.9	0	99.58	JF136004.1
Uncultured bacterium clone ncd505b03c1 16S ribosomal RNA gene, partial sequence	1725	1725	0.9	0	99.47	HM275452.1
Uncultured bacterium clone ncd514a05c1 16S ribosomal RNA gene, partial sequence	1725	1725	0.9	0	99.47	HM273437.1
Uncultured bacterium clone ncd825d10c1 16S ribosomal RNA gene, partial sequence	1714	1714	0.9	0	99.26	HM303763.1
Phormidium tenue SERB 22 16S ribosomal RNA gene, 16S-23S ribosomal RNA intergenic spacer gene, and 23S ribosomal RNA gene, region	1703	1703	0.99	0	96.17	KM982571.1
Oscillatoria sp. KH 15 16S ribosomal RNA gene, partial sequence	1700	1700	0.9	0	98.95	MN864655.1
Laspinema sp. PMC 1204.20 16S ribosomal RNA gene, partial sequence	1683	1683	0.94	0	97.37	MW405009.1
Phormidium terebriforme UAM 409 16S ribosomal RNA gene, partial sequence	1659	1659	0.86	0	99.89	JN382221.1
Uncultured cyanobacterium partial 16S rRNA gene, isolate ikaite un-c15	1655	1655	0.86	0	99.56	AJ431339.1
Phormidium terebriforme UAM 408 16S ribosomal RNA gene, partial sequence	1653	1653	0.86	0	99.78	JN382220.1
Phormidium sp. Ant-Brack-3 16S ribosomal RNA gene, partial sequence	1620	1620	0.85	0	99.44	AF263332.1
Oscillatoria sp. Ant-Salt 16S ribosomal RNA gene, partial sequence	1616	1616	0.85	0	99.33	AF263337.1
Laspinema sp. UIC 10701 16S ribosomal RNA gene, partial sequence	1607	1607	0.84	0	99.66	MT174385.1
Oscillatoria sp. MMG-3 16S ribosomal RNA gene, partial sequence	1605	1605	0.88	0	98.16	FJ839354.1
Phormidium pseudopristleyi ENCB-AD17 16S ribosomal RNA gene, partial sequence	1561	1561	0.83	0	98.97	GU903491.2

## Sheet: Table S1J
Supplementary Table S1J. List of hits for ≥95% sequence identities of the D3d strain from the GenBank database with accession numbers
Description	Max Score	Total Score	Query Cover	E value	Percent identity	Accession
Oscillatoria sp. CHAB TP201811.1 clone 03 16S ribosomal RNA gene, partial sequence; 16S-23S ribosomal RNA intergenic spacer, complete sequence; and 23S ribosomal RNA gene, partial sequence	2534	2534	0.93	0	97.02	MT488244.1
Oscillatoria sp. CHAB TP201811.1 clone 02 16S ribosomal RNA gene, partial sequence; 16S-23S ribosomal RNA intergenic spacer, complete sequence; and 23S ribosomal RNA gene, partial sequence	2534	2534	0.93	0	97.02	MT488243.1
Oscillatoria sp. CHAB TP201811.1 clone 01 16S ribosomal RNA gene, partial sequence; 16S-23S ribosomal RNA intergenic spacer, complete sequence; and 23S ribosomal RNA gene, partial sequence	2534	2534	0.93	0	97.02	MT488242.1
Oscillatoria acuminata PCC 6304, complete genome	2468	7344	0.93	0	96.13	CP003607.1
Uncultured cyanobacterium clone 20.1.11-009_Isolat_1 16S ribosomal RNA gene, partial sequence; 16S-23S ribosomal RNA intergenic spacer and tRNA-Ile gene, complete sequence; and 23S ribosomal RNA gene, partial sequence	2261	2261	0.88	0	95.78	KF029608.1
Oscillatoria sp. CHAB TP201830.1 clone 05 16S ribosomal RNA gene, partial sequence; 16S-23S ribosomal RNA intergenic spacer, complete sequence; and 23S ribosomal RNA gene, partial sequence	2220	2412	0.92	0	98.57	MT488296.1
Lyngbya lagerheimii SAG 24.99 16S ribosomal RNA gene and 16S-23S ribosomal RNA intergenic spacer, partial sequence	2220	2375	0.91	0	98.19	MK953009.1
Laspinema thermale HK S5 clone cl2 16S ribosomal RNA gene and 16S-23S ribosomal RNA intergenic spacer, partial sequence	2218	2218	0.77	0	98.72	MF360989.1
Laspinema thermale HK S3 clone cl4 16S ribosomal RNA gene and 16S-23S ribosomal RNA intergenic spacer, partial sequence	2218	2218	0.77	0	98.72	MF360983.1
Laspinema thermale HK S3 clone cl2 16S ribosomal RNA gene and 16S-23S ribosomal RNA intergenic spacer, partial sequence	2218	2292	0.81	0	98.72	MF360982.1
Laspinema thermale HK S5 clone cl1 16S ribosomal RNA gene and 16S-23S ribosomal RNA intergenic spacer, partial sequence	2213	2295	0.82	0	98.64	MF360988.1
Laspinema thermale HK S5 clone cl3 16S ribosomal RNA gene and 16S-23S ribosomal RNA intergenic spacer, partial sequence	2211	2211	0.77	0	98.64	MF360990.1
Laspinema thermale HK S3 clone cl1 16S ribosomal RNA gene and 16S-23S ribosomal RNA intergenic spacer, partial sequence	2152	2152	0.75	0	98.84	MF360981.1
Uncultured Phormidium sp. clone GU3-12 16S ribosomal RNA gene, partial sequence	2115	2115	0.74	0	98.58	JN382232.1
Uncultured Phormidium sp. clone GU3-7 16S ribosomal RNA gene, partial sequence	2087	2087	0.74	0	98.16	JN382231.1
Laspinema thermale HK S5 clone cl4 16S ribosomal RNA gene and 16S-23S ribosomal RNA intergenic spacer, partial sequence	2082	2082	0.72	0	99.14	MF360991.1
Kamptonema cf. formosum P-FW 16S ribosomal RNA gene, partial sequence	2050	2050	0.7	0	99.38	EU196625.1
Kamptonema cf. okenii Led-Z 16S ribosomal RNA gene, partial sequence	2045	2045	0.7	0	99.29	EU196644.1
Phormidium pseudopriestleyi ANT.LACV5.3 16S ribosomal RNA gene, partial sequence	2045	2045	0.7	0	99.29	AY493600.1
Uncultured cyanobacterium clone A191 16S ribosomal RNA gene, complete sequence	2041	2041	0.7	0	99.2	DQ181670.1
Phormidium pseudopriestleyi ULC106 16S ribosomal RNA gene, partial sequence	2036	2036	0.7	0	99.12	OK576189.1
Kamptonema animlae CCALA 140 16S ribosomal RNA gene, partial sequence	2032	2032	0.7	0	98.94	EU196628.1
Phormidium animale CCALA 140 16S ribosomal RNA gene, partial sequence	2015	2015	0.69	0	99.28	JQ712645.1
Uncultured bacterium clone TX4CB_70 16S ribosomal RNA gene, partial sequence	2015	2015	0.7	0	98.85	FJ152939.1
Kamptonema cf. formosum P-O 16S ribosomal RNA gene, partial sequence	2012	2012	0.7	0	98.76	EU196640.1
Oscillatoria acuminata PCC 6304 16S ribosomal RNA, partial sequence	2010	2010	0.7	0	98.76	NR_102463.1
Phormidium sp. YACCYB597 16S ribosomal RNA gene, partial sequence	1989	1989	0.68	0	99.19	MH683785.1
Phormidium lumbricale ULC098 16S ribosomal RNA gene, partial sequence	1975	1975	0.67	0	99.45	MK139961.1
Phormidium pseudopriestleyi ULC092 16S ribosomal RNA gene, partial sequence	1975	1975	0.7	0	98.07	OK576187.1
Phormidium sp. SM-15 16S ribosomal RNA gene, partial sequence	1960	1960	0.67	0	99.26	JF703678.1
Phormidium sp. LEGE 06072 16S ribosomal RNA gene, partial sequence	1945	1945	0.67	0	99.26	HM217077.1
Oscillatoria acuminata PCC 6304 16S ribosomal RNA, partial sequence	1938	1938	0.69	0	98.29	NR_112111.1
Phormidium sp. CENA525 16S ribosomal RNA gene, partial sequence	1932	1932	0.67	0	98.89	KF246491.1
Oscillatoria acuminata VMRJHK2020 16S ribosomal RNA gene, partial sequence	1932	1932	0.68	0	98.29	MW364270.1
Phormidium sp. LEGE 06078 16S ribosomal RNA gene, partial sequence	1930	1930	0.66	0	99.07	HM217075.1
Phormidium lumbricale UTCC 476 16S ribosomal RNA gene, partial sequence	1925	1925	0.67	0	98.71	AF218375.1
Uncultured bacterium clone GBII-55 16S ribosomal RNA gene, partial sequence	1908	1908	0.68	0	98.09	GQ441326.1
Phormidium cf. terebriformis KR2003/25 16S ribosomal RNA gene, partial sequence	1906	1906	0.67	0	98.61	AY575936.1
Hyella gigas SABC011201 16S ribosomal RNA gene, partial sequence	1899	1899	0.65	0	99.15	KX818207.1
Uncultured cyanobacterium clone A188 16S ribosomal RNA gene, partial sequence	1877	1877	0.65	0	98.95	DQ181695.1
Oscillatoria sp. PCC 7412 16S ribosomal RNA gene, partial sequence	1851	1851	0.63	0	99.32	KX014843.1
Laspinema sp. PMC 1212.20 16S ribosomal RNA gene, partial sequence	1849	1849	0.63	0	99.41	MW405008.1
Phormidium sp. SM-14 16S ribosomal RNA gene, partial sequence	1842	1842	0.63	0	99.31	JF703677.1
Laspinema sp. PMC 878.14 16S ribosomal RNA gene, partial sequence	1834	1834	0.63	0	99.12	MT984288.1
Phormidium tenue Simbu2 16S ribosomal RNA gene, partial sequence	1814	1814	0.66	0	97.12	JN790960.1
Phormidium etoshii strain KR2008/49 16S ribosomal RNA, partial sequence	1805	1805	0.62	0	99.2	NR_125647.1
Uncultured bacterium clone ncd1567g10c1 16S ribosomal RNA gene, partial sequence	1770	1770	0.61	0	99.29	JF136004.1
Uncultured bacterium clone ncd505b03c1 16S ribosomal RNA gene, partial sequence	1764	1764	0.61	0	99.18	HM275452.1
Uncultured bacterium clone ncd514a05c1 16S ribosomal RNA gene, partial sequence	1764	1764	0.61	0	99.18	HM273437.1
Uncultured bacterium clone ncd825d10c1 16S ribosomal RNA gene, partial sequence	1753	1753	0.61	0	98.98	HM303763.1
Phormidium tenue SERB 22 16S ribosomal RNA gene, 16S-23S ribosomal RNA intergenic spacer gene, and 23S ribosomal RNA gene, region	1746	1746	0.66	0	96.01	KM982571.1
Oscillatoria sp. KH 15 16S ribosomal RNA gene, partial sequence	1738	1738	0.61	0	98.67	MN864655.1
Uncultured organism clone MAT-CR-H5-C11 16S ribosomal RNA gene, partial sequence	1725	1725	0.68	0	95	EU245285.1
Uncultured organism clone MAT-CR-H4-C08 16S ribosomal RNA gene, partial sequence	1725	1725	0.68	0	95	EU245219.1
Laspinema sp. PMC 1204.20 16S ribosomal RNA gene, partial sequence	1722	1722	0.63	0	97.16	MW405009.1
Phormidium terebriforme UAM 409 16S ribosomal RNA gene, partial sequence	1698	1698	0.58	0	99.57	JN382221.1
Uncultured cyanobacterium partial 16S rRNA gene, isolate ikaite un-c15	1694	1694	0.58	0	99.36	AJ431339.1
Phormidium terebriforme UAM 408 16S ribosomal RNA gene, partial sequence	1692	1692	0.58	0	99.46	JN382220.1
