# Supplementary material for: High genomic differentiation and limited gene flow indicate recent cryptic speciation within the genus Laspinema (cyanobacteria)
Source: Front Microbiol. 2022 Sep 9;13:977454. doi: 10.3389/fmicb.2022.977454 (PMC9500459; doi:10.3389/fmicb.2022.977454)
Supplement: Supplementary file 1 [file Data_Sheet_1.ZIP › Supplementary Table S2 rev.xlsx]

## Sheet: Table S2A
Supplementary Table S2A. A list of single-copy orthologues used for the inference of the phylogenetic tree in Supplementary Figure S2
	Orthologue
1	3-dehydroquinate dehydratase [Acaryochloris sp. CCMEE 5410]
2	NADH:ubiquinone oxidoreductase subunit J [Acaryochloris sp. CCMEE 5410]
3	mulitfunctional nucleoside diphosphate kinase/apyrimidinic endonuclease/3'-phosphodiesterase [Acaryochloris sp. CCMEE 5410]
4	ATP-dependent Clp protease-like protein [Acaryochloris sp. CCMEE 5410]
5	hypothetical protein ACCM5_01602 [Acaryochloris sp. CCMEE 5410]
6	GTPase CgtA [Acaryochloris sp. CCMEE 5410]
7	cell cycle protein FtsW [Acaryochloris sp. CCMEE 5410]
8	chromosome partitioning ATPase [Acaryochloris sp. CCMEE 5410]
9	transcriptional regulator [Acaryochloris sp. CCMEE 5410]
10	50S ribosomal protein L16 [Acaryochloris sp. CCMEE 5410]
11	30S ribosomal protein S3 [Acaryochloris sp. CCMEE 5410]
12	50S ribosomal protein L22 [Acaryochloris sp. CCMEE 5410]
13	50S ribosomal protein L2 [Acaryochloris sp. CCMEE 5410]
14	50S ribosomal protein L23 [Acaryochloris sp. CCMEE 5410]
15	inorganic polyphosphate/ATP-NAD kinase [Acaryochloris sp. CCMEE 5410]
16	glycyl-tRNA synthetase subunit beta [Acaryochloris sp. CCMEE 5410]
17	hypothetical protein ACCM5_07992 [Acaryochloris sp. CCMEE 5410]
18	phosphoglycerate kinase [Acaryochloris sp. CCMEE 5410]
19	peptide deformylase [Acaryochloris sp. CCMEE 5410]
20	integral membrane protein [Acaryochloris sp. CCMEE 5410]
21	arginyl-tRNA synthetase [Acaryochloris sp. CCMEE 5410]
22	phosphoglucomutase/phosphomannomutase family protein [Acaryochloris sp. CCMEE 5410]
23	tyrosyl-tRNA synthetase [Acaryochloris sp. CCMEE 5410]
24	PilT domain-containing protein [Acaryochloris sp. CCMEE 5410]
25	glycerol dehydrogenase [Acaryochloris sp. CCMEE 5410]
26	16S rRNA processing protein RimM [Acaryochloris sp. CCMEE 5410]
27	acetyl-CoA carboxylase	biotin carboxyl carrier protein [Acaryochloris sp. CCMEE 5410]
28	phospho-N-acetylmuramoyl-pentapeptide-transferase [Acaryochloris sp. CCMEE 5410]
29	bifunctional pyrimidine regulatory protein PyrR uracil phosphoribosyltransferase [Acaryochloris sp. CCMEE 5410]
30	apocytochrome f [Acaryochloris sp. CCMEE 5410]
31	phosphoglyceromutase [Acaryochloris sp. CCMEE 5410]
32	aspartate-semialdehyde dehydrogenase [Acaryochloris sp. CCMEE 5410]
33	ribonuclease E [Acaryochloris sp. CCMEE 5410]
34	50S ribosomal protein L21 [Acaryochloris sp. CCMEE 5410]
35	Iojap like protein [Acaryochloris sp. CCMEE 5410]
36	tRNA-specific 2-thiouridylase MnmA [Acaryochloris sp. CCMEE 5410]
37	UDP-N-acetylglucosamine 1-carboxyvinyltransferase [Acaryochloris sp. CCMEE 5410]
38	glutamate-1-semialdehyde aminotransferase [Acaryochloris sp. CCMEE 5410]
39	50S ribosomal protein L20 [Acaryochloris sp. CCMEE 5410]
40	GTP-binding protein LepA [Acaryochloris sp. CCMEE 5410]
41	tRNA modification GTPase TrmE [Acaryochloris sp. CCMEE 5410]
42	GTP-binding protein TypA [Acaryochloris sp. CCMEE 5410]
43	phytoene synthase [Acaryochloris sp. CCMEE 5410]
44	tetrapyrrole methylase family protein [Acaryochloris sp. CCMEE 5410]
45	50S ribosomal protein L17 [Acaryochloris sp. CCMEE 5410]
46	50S ribosomal protein L13 [Acaryochloris sp. CCMEE 5410]
47	30S ribosomal protein S9 [Acaryochloris sp. CCMEE 5410]
48	peptide chain release factor 1 [Acaryochloris sp. CCMEE 5410]
49	FeS assembly ATPase SufC [Acaryochloris sp. CCMEE 5410]
50	septum formation inhibitor [Acaryochloris sp. CCMEE 5410]
51	undecaprenyldiphospho-muramoylpentapeptide beta-N-acetylglucosaminyltransferase [Acaryochloris sp. CCMEE 5410]

## Sheet: Table S2B
Supplementary Table S2B. A list of single-copy orthologues used for the inference of species tree in Figure 1A
	Orthologue
1	hypothetical protein
2	hypothetical protein
3	GTPase Der
4	Energy-coupling factor transporter transmembrane protein EcfT
5	Isochorismate synthase MenF
6	hypothetical protein
7	Pyridoxal phosphate homeostasis protein
8	Cell division protein SepF
9	Pyrroline-5-carboxylate reductase
10	Glycerol-3-phosphate acyltransferase
11	hypothetical protein
12	hypothetical protein
13	Intermembrane phospholipid transport system permease protein MlaE
14	Guanosine-5'-triphosphate 3'-diphosphate pyrophosphatase
15	4-hydroxybenzoate solanesyltransferase
16	hypothetical protein
17	Glycogen synthase
18	hypothetical protein
19	Porphobilinogen deaminase
20	hypothetical protein
21	Glutamine-dependent NAD(+) synthetase
22	hypothetical protein
23	Nicotinate-nucleotide adenylyltransferase
24	Nicotinate phosphoribosyltransferase pncB2
25	hypothetical protein
26	Phytol kinase
27	Putative membrane protein insertion efficiency factor
28	Protein adenylyltransferase SelO
29	Putative cation transport regulator ChaB
30	Isoaspartyl peptidase/L-asparaginase
31	hypothetical protein
32	Bifunctional protein GlmU
33	putative cyclic di-GMP phosphodiesterase
34	tRNA 5-methylaminomethyl-2-thiouridine biosynthesis bifunctional protein MnmC
35	N-acetylmuramic acid/N-acetylglucosamine kinase
36	hypothetical protein
37	hypothetical protein
38	3-mercaptopyruvate sulfurtransferase
39	Histidinol-phosphate aminotransferase
40	hypothetical protein
41	Sensor histidine kinase RcsC
42	hypothetical protein
43	Exodeoxyribonuclease
44	Acetolactate synthase catabolic
45	Succinate-semialdehyde dehydrogenase [NADP(+)] 1
46	GDP-mannose 4 6-dehydratase
47	Ribonuclease D
48	hypothetical protein
49	Iron-sulfur cluster carrier protein
50	hypothetical protein
51	D-inositol-3-phosphate glycosyltransferase
52	hypothetical protein
53	Glutathione transport system permease protein GsiD
54	Glucokinase
55	hypothetical protein
56	CTP synthase
57	hypothetical protein
58	hypothetical protein
59	Thiol-disulfide oxidoreductase ResA
60	Putative nucleoside permease NupX
61	Circadian clock protein KaiB
62	hypothetical protein
63	UDP-N-acetylglucosamine 2-epimerase
64	hypothetical protein
65	hypothetical protein
66	Alanine racemase 2
67	hypothetical protein
68	Riboflavin biosynthesis protein RibD
69	hypothetical protein
70	Deoxyribose-phosphate aldolase 2
71	DNA repair protein RecO
72	hypothetical protein
73	D-inositol-3-phosphate glycosyltransferase
74	Pyridinium-3 5-biscarboxylic acid mononucleotide synthase
75	2-C-methyl-D-erythritol 2 4-cyclodiphosphate synthase
76	hypothetical protein
77	hypothetical protein
78	hypothetical protein
79	hypothetical protein
80	Malonyl CoA-acyl carrier protein transacylase
81	3-oxoacyl-[acyl-carrier-protein] synthase 3
82	Phosphate acyltransferase
83	hypothetical protein
84	1-pyrroline-5-carboxylate dehydrogenase
85	Bifunctional protein FolD protein
86	Farnesyl diphosphate synthase
87	hypothetical protein
88	Ycf54-like protein
89	Pyridoxine 5'-phosphate synthase
90	IS630 family transposase ISAcma28
91	putative murein peptide carboxypeptidase
92	hypothetical protein
93	hypothetical protein
94	hypothetical protein
95	hypothetical protein
96	hypothetical protein
97	Adaptive-response sensory-kinase SasA
98	N-glycosidase
99	Flavin-dependent monooxygenase
100	Ribosome-recycling factor
101	Uridylate kinase
102	Thiol-disulfide oxidoreductase ResA
103	2-hydroxy-6-oxo-6-(2'-aminophenyl)hexa-2 4-dienoic acid hydrolase
104	Sugar fermentation stimulation protein A
105	Methylenetetrahydrofolate--tRNA-(uracil-5-)-methyltransferase TrmFO
106	hypothetical protein
107	hypothetical protein
108	hypothetical protein
109	hypothetical protein
110	Pyruvate kinase
111	Putative multidrug export ATP-binding/permease protein
112	hypothetical protein
113	Sensor histidine kinase WalK
114	2-hydroxy-6-oxo-6-(2'-aminophenyl)hexa-2 4-dienoic acid hydrolase
115	hypothetical protein
116	Prolyl endopeptidase
117	Ribosomal RNA large subunit methyltransferase L
118	putative peptidyl-prolyl cis-trans isomerase
119	Aminopyrimidine aminohydrolase
120	Energy-dependent translational throttle protein EttA
121	Sensor histidine kinase RcsC
122	hypothetical protein
123	hypothetical protein
124	Phosphate regulon transcriptional regulatory protein PhoB
125	Regulator of RpoS
126	Chromosome partition protein Smc
127	tRNA(Ile)-lysidine synthase
128	hypothetical protein
129	Cytochrome c biogenesis protein CcsA
130	hypothetical protein
131	FO synthase
132	Dodecaprenyl-phosphate galacturonate synthase
133	hypothetical protein
134	hypothetical protein
135	hypothetical protein
136	Photosystem II protein D1 2
137	hypothetical protein
138	hypothetical protein
139	hypothetical protein
140	hypothetical protein
141	hypothetical protein
142	hypothetical protein
143	hypothetical protein
144	hypothetical protein
145	hypothetical protein
146	hypothetical protein
147	hypothetical protein
148	hypothetical protein
149	hypothetical protein
150	hypothetical protein
151	hypothetical protein
152	hypothetical protein
153	hypothetical protein
154	hypothetical protein
155	hypothetical protein
156	hypothetical protein
157	hypothetical protein
158	hypothetical protein
159	Phosphatidylinositol phosphate synthase
160	Ribokinase
161	Inositol-3-phosphate synthase
162	hypothetical protein
163	Sensor histidine kinase RcsC
164	hypothetical protein
165	Sensor histidine kinase RcsC
166	hypothetical protein
167	hypothetical protein
168	Hydroxyacylglutathione hydrolase
169	hypothetical protein
170	hypothetical protein
171	Ribonuclease D
172	hypothetical protein
173	hypothetical protein
174	hypothetical protein
175	hypothetical protein
176	hypothetical protein
177	hypothetical protein
178	Cyclopentanol dehydrogenase
179	hypothetical protein
180	hypothetical protein
181	hypothetical protein
182	hypothetical protein
183	hypothetical protein
184	hypothetical protein
185	hypothetical protein
186	hypothetical protein
187	hypothetical protein
188	hypothetical protein
189	Ribonuclease 3
190	hypothetical protein
191	hypothetical protein
192	hypothetical protein
193	hypothetical protein
194	hypothetical protein
195	Sensor histidine kinase RcsC
196	hypothetical protein
197	hypothetical protein
198	hypothetical protein
199	hypothetical protein
200	putative ABC transporter-binding protein
201	hypothetical protein
202	Sporulation initiation inhibitor protein Soj
203	hypothetical protein
204	hypothetical protein
205	Modification methylase BanI
206	hypothetical protein
207	hypothetical protein
208	hypothetical protein
209	hypothetical protein
210	hypothetical protein
211	hypothetical protein
212	hypothetical protein
213	hypothetical protein
214	hypothetical protein
215	hypothetical protein
216	Adaptive-response sensory-kinase SasA
217	hypothetical protein
218	hypothetical protein
219	Bicarbonate transporter BicA
220	Olefin beta-lactone synthetase
221	Formate-dependent phosphoribosylglycinamide formyltransferase
222	hypothetical protein
223	hypothetical protein
224	Sensor histidine kinase RcsC
225	hypothetical protein
226	hypothetical protein
227	hypothetical protein
228	hypothetical protein
229	hypothetical protein
230	Sensor histidine kinase RcsC
231	Sensor histidine kinase RcsC
232	hypothetical protein
233	hypothetical protein
234	hypothetical protein
235	hypothetical protein
236	hypothetical protein
237	hypothetical protein
238	hypothetical protein
239	hypothetical protein
240	hypothetical protein
241	hypothetical protein
242	Sensor histidine kinase RcsC
243	hypothetical protein
244	hypothetical protein
245	hypothetical protein
246	hypothetical protein
247	hypothetical protein
248	hypothetical protein
249	hypothetical protein
250	hypothetical protein
251	hypothetical protein
252	hypothetical protein
253	Heptaprenyl diphosphate synthase component 2
254	Glutamate racemase
255	hypothetical protein
256	hypothetical protein
257	hypothetical protein
258	LL-diaminopimelate aminotransferase
259	hypothetical protein
260	Putative anti-sigma factor antagonist
261	hypothetical protein
262	Ribonuclease E
263	Ribonuclease HII
264	Dihydroorotate dehydrogenase (quinone)
265	hypothetical protein
266	hypothetical protein
267	Phosphoribosylformylglycinamidine cyclo-ligase
268	hypothetical protein
269	Endolytic peptidoglycan transglycosylase RlpA
270	Bifunctional pantoate ligase/cytidylate kinase
271	hypothetical protein
272	hypothetical protein
273	hypothetical protein
274	Sensor histidine kinase RcsC
275	Response regulator PleD
276	Regulator of RpoS
277	hypothetical protein
278	hypothetical protein
279	Chromosome partition protein Smc
280	hypothetical protein
281	hypothetical protein
282	hypothetical protein
283	hypothetical protein
284	Photosystem I assembly protein Ycf3
285	hypothetical protein
286	hypothetical protein
287	hypothetical protein
288	IS200/IS605 family transposase ISAsp9
289	IS200/IS605 family transposase ISAsp19
290	hypothetical protein
291	hypothetical protein
292	hypothetical protein
293	hypothetical protein
294	hypothetical protein
295	hypothetical protein
296	hypothetical protein
297	hypothetical protein
298	hypothetical protein
299	hypothetical protein
300	hypothetical protein
301	hypothetical protein
302	hypothetical protein
303	hypothetical protein
304	hypothetical protein
305	hypothetical protein
306	hypothetical protein
307	hypothetical protein
308	hypothetical protein
309	hypothetical protein
310	hypothetical protein
311	hypothetical protein
312	hypothetical protein
313	hypothetical protein
314	hypothetical protein
315	hypothetical protein
316	hypothetical protein
317	hypothetical protein
318	hypothetical protein
319	hypothetical protein
320	hypothetical protein
321	hypothetical protein
322	hypothetical protein
323	hypothetical protein
324	hypothetical protein
325	hypothetical protein
326	hypothetical protein
327	hypothetical protein
328	hypothetical protein
329	hypothetical protein
330	hypothetical protein
331	hypothetical protein
332	Cardiolipin synthase
333	hypothetical protein
334	hypothetical protein
335	hypothetical protein
336	hypothetical protein
337	hypothetical protein
338	hypothetical protein
339	hypothetical protein
340	Ribonuclease HI
341	hypothetical protein
342	hypothetical protein
343	hypothetical protein
344	hypothetical protein
345	hypothetical protein
346	hypothetical protein
347	hypothetical protein
348	hypothetical protein
349	hypothetical protein
350	hypothetical protein
351	hypothetical protein
352	hypothetical protein
353	hypothetical protein
354	hypothetical protein
355	hypothetical protein
356	hypothetical protein
357	hypothetical protein
358	hypothetical protein
359	hypothetical protein
360	hypothetical protein
361	hypothetical protein
362	hypothetical protein
363	hypothetical protein
364	hypothetical protein
365	hypothetical protein
366	hypothetical protein
367	hypothetical protein
368	hypothetical protein
369	hypothetical protein
370	hypothetical protein
371	hypothetical protein
372	hypothetical protein
373	hypothetical protein
374	hypothetical protein
375	hypothetical protein
376	hypothetical protein
377	Integration host factor subunit alpha
378	hypothetical protein
379	hypothetical protein
380	hypothetical protein
381	hypothetical protein
382	Adenosylcobalamin-dependent ribonucleoside-triphosphate reductase
383	hypothetical protein
384	hypothetical protein
385	hypothetical protein
386	hypothetical protein
387	hypothetical protein
388	Serine/threonine-protein kinase PknD
389	hypothetical protein
390	hypothetical protein
391	hypothetical protein
392	hypothetical protein
393	Photosystem I assembly protein Ycf3
394	hypothetical protein
395	hypothetical protein
396	hypothetical protein
397	hypothetical protein
398	hypothetical protein
399	hypothetical protein
400	hypothetical protein
401	hypothetical protein
402	hypothetical protein
403	CRISPR-associated endoribonuclease Cas2
404	CRISPR-associated endonuclease Cas1
405	CRISPR-associated endonuclease Cas1
406	hypothetical protein
407	hypothetical protein
408	hypothetical protein
409	hypothetical protein
410	hypothetical protein
411	hypothetical protein
412	hypothetical protein
413	hypothetical protein
414	hypothetical protein
415	hypothetical protein
416	hypothetical protein
417	IS4 family transposase ISAcma44
418	hypothetical protein
419	hypothetical protein
420	hypothetical protein
421	hypothetical protein
422	hypothetical protein
423	hypothetical protein
424	hypothetical protein
425	hypothetical protein
426	hypothetical protein
427	hypothetical protein
428	hypothetical protein
429	hypothetical protein
430	hypothetical protein
431	hypothetical protein
432	hypothetical protein
433	hypothetical protein
434	hypothetical protein
435	hypothetical protein
436	ATP-dependent zinc metalloprotease FtsH
437	hypothetical protein
438	hypothetical protein
439	hypothetical protein
440	hypothetical protein
441	hypothetical protein
442	hypothetical protein
443	hypothetical protein
444	hypothetical protein
445	hypothetical protein
446	hypothetical protein
447	hypothetical protein
448	hypothetical protein
449	hypothetical protein
450	hypothetical protein
451	hypothetical protein
452	Flavin-dependent thymidylate synthase
453	Deoxyuridine 5'-triphosphate nucleotidohydrolase
454	hypothetical protein
455	hypothetical protein
456	hypothetical protein
457	hypothetical protein
458	hypothetical protein
459	hypothetical protein
460	hypothetical protein
461	hypothetical protein
462	hypothetical protein
463	hypothetical protein
464	hypothetical protein
465	hypothetical protein
466	hypothetical protein
467	hypothetical protein
468	hypothetical protein
469	hypothetical protein
470	hypothetical protein
471	hypothetical protein
472	hypothetical protein
473	hypothetical protein
474	hypothetical protein
475	hypothetical protein
476	hypothetical protein
477	hypothetical protein
478	hypothetical protein
479	hypothetical protein
480	hypothetical protein
481	hypothetical protein
482	hypothetical protein
483	hypothetical protein
484	hypothetical protein
485	hypothetical protein
486	Tyrosine recombinase XerC
487	hypothetical protein
488	hypothetical protein
489	hypothetical protein
490	RNA helicase CrhR
491	Ribosomal protein S12 methylthiotransferase RimO
492	hypothetical protein
493	hypothetical protein
494	hypothetical protein
495	hypothetical protein
496	hypothetical protein
497	Ribosomal RNA small subunit methyltransferase I
498	Sulfofructose kinase
499	hypothetical protein
500	3'(2') 5'-bisphosphate nucleotidase CysQ
501	hypothetical protein
502	Manganese efflux system protein MneS
503	hypothetical protein
504	Glucose-1-phosphate cytidylyltransferase
505	CDP-glucose 4 6-dehydratase
506	hypothetical protein
507	dTDP-4-dehydrorhamnose 3 5-epimerase
508	CDP-abequose synthase
509	hypothetical protein
510	D-inositol-3-phosphate glycosyltransferase
511	hypothetical protein
512	Photosystem I assembly protein Ycf3
513	hypothetical protein
514	hypothetical protein
515	hypothetical protein
516	hypothetical protein
517	hypothetical protein
518	Chaperone SurA
519	Vitamin B12 import ATP-binding protein BtuD
520	hypothetical protein
521	Sensor histidine kinase RcsC
522	dTDP-4-dehydrorhamnose 3 5-epimerase
523	dTDP-4-dehydrorhamnose reductase
524	UTP--glucose-1-phosphate uridylyltransferase
525	hypothetical protein
526	D-inositol-3-phosphate glycosyltransferase
527	Phosphoglucosamine mutase
528	hypothetical protein
529	hypothetical protein
530	D-inositol-3-phosphate glycosyltransferase
531	Alpha-maltose-1-phosphate synthase
532	Photosystem I assembly protein Ycf3
533	Dipeptide transport system permease protein DppB
534	Metal-staphylopine-binding protein CntA
535	hypothetical protein
536	Putative membrane protein insertion efficiency factor
537	Kynurenine 3-monooxygenase
538	Transcriptional regulatory protein WalR
539	putative molybdenum cofactor guanylyltransferase
540	Anthranilate phosphoribosyltransferase
541	HTH-type transcriptional regulator GltC
542	putative protein
543	hypothetical protein
544	Serine/threonine-protein kinase F
545	hypothetical protein
546	CRP-like cAMP-activated global transcriptional regulator
547	Hydroxylamine reductase
548	hypothetical protein
549	Pyridinium-3 5-bisthiocarboxylic acid mononucleotide synthase
550	hypothetical protein
551	hypothetical protein
552	hypothetical protein
553	hypothetical protein
554	hypothetical protein
555	H(+)/Cl(-) exchange transporter ClcA
556	hypothetical protein
557	hypothetical protein
558	RNA 3'-terminal phosphate cyclase
559	hypothetical protein
560	hypothetical protein
561	hypothetical protein
562	hypothetical protein
563	Isatin hydrolase
564	hypothetical protein
565	hypothetical protein
566	Ubiquinone hydroxylase UbiL
567	hypothetical protein
568	hypothetical protein
569	hypothetical protein
570	hypothetical protein
571	Small ribosomal subunit biogenesis GTPase RsgA
572	hypothetical protein
573	hypothetical protein
574	hypothetical protein
575	hypothetical protein
576	hypothetical protein
577	Protein RecA
578	IS200/IS605 family transposase ISAsp9
579	Exodeoxyribonuclease 7 large subunit
580	hypothetical protein
581	hypothetical protein
582	hypothetical protein
583	hypothetical protein
584	hypothetical protein
585	hypothetical protein
586	hypothetical protein
587	hypothetical protein
588	hypothetical protein
589	Protein CbbY
590	hypothetical protein
591	Phospho-N-acetylmuramoyl-pentapeptide-transferase
592	hypothetical protein
593	hypothetical protein
594	hypothetical protein
595	hypothetical protein
596	2-methoxy-6-polyprenyl-1 4-benzoquinol methylase mitochondrial
597	Sensor histidine kinase RcsC
598	hypothetical protein
599	hypothetical protein
600	hypothetical protein
601	hypothetical protein
602	hypothetical protein
603	(R)-citramalate synthase
604	hypothetical protein
605	Thiazole synthase
606	hypothetical protein
607	hypothetical protein
608	hypothetical protein
609	putative helicase HelY
610	hypothetical protein
611	Endoribonuclease EndoA
612	hypothetical protein
613	hypothetical protein
614	hypothetical protein
615	hypothetical protein
616	hypothetical protein
617	hypothetical protein
618	hypothetical protein
619	hypothetical protein
620	hypothetical protein
621	hypothetical protein
622	hypothetical protein
623	hypothetical protein
624	hypothetical protein
625	hypothetical protein
626	hypothetical protein
627	hypothetical protein
628	hypothetical protein
629	hypothetical protein
630	hypothetical protein
631	hypothetical protein
632	4 4'-diaponeurosporen-aldehyde dehydrogenase
633	hypothetical protein
634	Hybrid peroxiredoxin hyPrx5
635	hypothetical protein
636	Riboflavin biosynthesis protein RibD
637	hypothetical protein
638	hypothetical protein
639	hypothetical protein
640	hypothetical protein
641	Aspartate ammonia-lyase
642	Beta-barrel assembly-enhancing protease
643	Beta-barrel assembly-enhancing protease
644	putative ABC transporter ATP-binding protein
645	ATP phosphoribosyltransferase
646	Response regulator MprA
647	hypothetical protein
648	hypothetical protein
649	UDP-2 3-diacylglucosamine pyrophosphatase LpxG
650	Disulfide-bond oxidoreductase YfcG
651	hypothetical protein
652	hypothetical protein
653	Phytoene desaturase (neurosporene-forming)
654	Sensor histidine kinase RcsC
655	hypothetical protein
656	Selenocysteine-containing peroxiredoxin PrxU
657	Thiol-disulfide oxidoreductase ResA
658	Regulator of RpoS
659	Sensor histidine kinase RcsC
660	hypothetical protein
661	Hercynine oxygenase
662	hypothetical protein
663	hypothetical protein
664	hypothetical protein
665	Hercynine oxygenase
666	Ferredoxin-dependent glutamate synthase 1
667	hypothetical protein
668	hypothetical protein
669	hypothetical protein
670	hypothetical protein
671	hypothetical protein
672	hypothetical protein
673	hypothetical protein
674	hypothetical protein
675	hypothetical protein
676	Glutamate synthase [NADPH] small chain
677	hypothetical protein
678	hypothetical protein
679	Regulator of RpoS
680	Adaptive-response sensory-kinase SasA
681	Alkaline phosphatase synthesis transcriptional regulatory protein PhoP
682	Sensor histidine kinase RcsC
683	Sensor histidine kinase RcsC
684	Sensor histidine kinase RcsC
685	hypothetical protein
686	putative protein
687	hypothetical protein
688	Glutamate-1-semialdehyde 2 1-aminomutase
689	hypothetical protein
690	Histidine biosynthesis bifunctional protein HisIE
691	Multidrug resistance protein MdtH
692	hypothetical protein
693	Putative pre-16S rRNA nuclease
694	hypothetical protein
695	hypothetical protein
696	hypothetical protein
697	hypothetical protein
698	hypothetical protein
699	hypothetical protein
700	hypothetical protein
701	hypothetical protein
702	K(+)/H(+) antiporter NhaP2
703	hypothetical protein
704	IS607 family transposase ISArma1
705	hypothetical protein
706	hypothetical protein
707	hypothetical protein
708	hypothetical protein
709	Recombination protein RecR
710	hypothetical protein
711	hypothetical protein
712	hypothetical protein
713	hypothetical protein
714	Mannosylfructose-phosphate synthase
715	hypothetical protein
716	hypothetical protein
717	3-oxoacyl-[acyl-carrier-protein] reductase
718	hypothetical protein
719	hypothetical protein
720	hypothetical protein
721	hypothetical protein
722	60 kDa chaperonin 2
723	hypothetical protein
724	hypothetical protein
725	hypothetical protein
726	Cytochrome c6
727	Sensor histidine kinase RcsC
728	Alkaline phosphatase synthesis transcriptional regulatory protein SphR
729	Sensor protein kinase WalK
730	N-glycosidase YbiA
731	hypothetical protein
732	hypothetical protein
733	Sensor histidine kinase RcsC
734	Glycerol kinase
735	tRNA-dihydrouridine(20/20a) synthase
736	hypothetical protein
737	2-amino-4-hydroxy-6-hydroxymethyldihydropteridine pyrophosphokinase
738	hypothetical protein
739	ADP-ribose pyrophosphatase
740	hypothetical protein
741	Deoxyribodipyrimidine photo-lyase
742	UDP-N-acetylglucosamine 4-epimerase
743	Phosphoribosylamine--glycine ligase
744	hypothetical protein
745	hypothetical protein
746	hypothetical protein
747	hypothetical protein
748	hypothetical protein
749	50S ribosomal protein L9
750	Adaptive-response sensory-kinase SasA
751	Serine/threonine-protein kinase PknD
752	hypothetical protein
753	hypothetical protein
754	hypothetical protein
755	Peptidoglycan D D-transpeptidase MrdA
756	6-deoxy-6-sulfogluconolactonase
757	hypothetical protein
758	Imidazole glycerol phosphate synthase subunit HisH
759	Pyrrolidone-carboxylate peptidase
760	putative protein
761	hypothetical protein
762	hypothetical protein
763	hypothetical protein
764	hypothetical protein
765	hypothetical protein
766	hypothetical protein
767	hypothetical protein
768	hypothetical protein
769	hypothetical protein
770	UTP--glucose-1-phosphate uridylyltransferase
771	Single-stranded DNA-binding protein
772	hypothetical protein
773	hypothetical protein
774	hypothetical protein
775	hypothetical protein
776	hypothetical protein
777	hypothetical protein
778	hypothetical protein
779	hypothetical protein
780	hypothetical protein
781	hypothetical protein
782	ISAzo13 family transposase ISMae28
783	hypothetical protein
784	hypothetical protein
785	hypothetical protein
786	hypothetical protein
787	hypothetical protein
788	hypothetical protein
789	putative cytochrome c oxidase subunit 3
790	Cytochrome c oxidase subunit 1
791	hypothetical protein
792	Heme A synthase
793	Protoheme IX farnesyltransferase
794	Maltose O-acetyltransferase
795	Putative transport protein
796	Beta-barrel assembly-enhancing protease
797	hypothetical protein
798	hypothetical protein
799	hypothetical protein
800	putative cysteine-rich protein YhjQ
801	Response regulator MprA
802	Sensor histidine kinase RcsC
803	hypothetical protein
804	hypothetical protein
805	hypothetical protein
806	hypothetical protein
807	Cobalt-zinc-cadmium resistance protein CzcA
808	hypothetical protein
809	hypothetical protein
810	Photosystem I assembly protein Ycf3
811	Cobalt-precorrin-5B C(1)-methyltransferase
812	hypothetical protein
813	hypothetical protein
814	hypothetical protein
815	Apocarotenoid-15 15'-oxygenase
816	hypothetical protein
817	hypothetical protein
818	hypothetical protein
819	hypothetical protein
820	Beta-monoglucosyldiacylglycerol synthase
821	hypothetical protein
822	Cell division coordinator CpoB
823	hypothetical protein
824	hypothetical protein
825	hypothetical protein
826	hypothetical protein
827	Endolytic murein transglycosylase
828	hypothetical protein
829	Glutamate 5-kinase
830	hypothetical protein
831	hypothetical protein
832	Beta-hexosaminidase
833	Ribosome-binding factor A
834	hypothetical protein
835	ADP-ribosyl-[dinitrogen reductase] glycohydrolase
836	hypothetical protein
837	Modification methylase DpnIIA
838	3' 5'-cyclic adenosine monophosphate phosphodiesterase CpdA
839	hypothetical protein
840	Putative N-acetylmannosamine-6-phosphate 2-epimerase
841	Sensor histidine kinase RcsC
842	Aerobic cobaltochelatase subunit CobN
843	DNA replication and repair protein RecF
844	hypothetical protein
845	hypothetical protein
846	Bis(5'-nucleosyl)-tetraphosphatase symmetrical
847	hypothetical protein
848	Putative nucleoside permease NupX
849	Cytochrome b6-f complex iron-sulfur subunit 1
850	hypothetical protein
851	hypothetical protein
852	Haloalkane dehalogenase
853	hypothetical protein
854	hypothetical protein
855	hypothetical protein
856	hypothetical protein
857	Molybdopterin molybdenumtransferase
858	hypothetical protein
859	Corrinoid adenosyltransferase
860	hypothetical protein
861	hypothetical protein
862	hypothetical protein
863	hypothetical protein
864	Putative glutamine amidotransferase
865	D-xylose-proton symporter
866	hypothetical protein
867	hypothetical protein
868	Sensor histidine kinase RcsC
869	hypothetical protein
870	Sensor histidine kinase RcsC
871	hypothetical protein
872	hypothetical protein
873	hypothetical protein
874	hypothetical protein
875	hypothetical protein
876	hypothetical protein
877	hypothetical protein
878	hypothetical protein
879	Serine/threonine-protein kinase PknD
880	hypothetical protein
881	hypothetical protein
882	hypothetical protein
883	hypothetical protein
884	hypothetical protein
885	hypothetical protein
886	2-succinyl-6-hydroxy-2 4-cyclohexadiene-1-carboxylate synthase
887	Iron-sulfur cluster carrier protein
888	hypothetical protein
889	hypothetical protein
890	hypothetical protein
891	hypothetical protein
892	Glycine oxidase
893	hypothetical protein
894	Haloalkane dehalogenase 2
895	hypothetical protein
896	hypothetical protein
897	Cytochrome f
898	Cytochrome b6-f complex iron-sulfur subunit
899	hypothetical protein
900	Adaptive-response sensory-kinase SasA
901	Sec-independent protein translocase protein TatC
902	hypothetical protein
903	hypothetical protein
904	Polyisoprenyl-teichoic acid--peptidoglycan teichoic acid transferase TagU
905	hypothetical protein
906	hypothetical protein
907	Ribulose-phosphate 3-epimerase
908	Sensor histidine kinase RcsC
909	Acyl-homoserine lactone acylase QuiP
910	hypothetical protein
911	5'-3' exoribonuclease
912	hypothetical protein
913	Sensor histidine kinase RcsC
914	Sensor histidine kinase RcsC
915	hypothetical protein
916	hypothetical protein
917	PKHD-type hydroxylase
918	L-arabinose transport system permease protein AraQ
919	Lactose transport system permease protein LacF
920	hypothetical protein
921	hypothetical protein
922	hypothetical protein
923	hypothetical protein
924	hypothetical protein
925	hypothetical protein
926	Formyltetrahydrofolate deformylase
927	hypothetical protein
928	hypothetical protein
929	hypothetical protein
930	Linearmycin resistance ATP-binding protein LnrL
931	hypothetical protein
932	hypothetical protein
933	hypothetical protein
934	Cytosol aminopeptidase
935	hypothetical protein
936	Cell division coordinator CpoB
937	Sensor histidine kinase RcsC
938	hypothetical protein
939	hypothetical protein
940	hypothetical protein
941	hypothetical protein
942	hypothetical protein
943	HTH-type transcriptional activator CmpR
944	Serine/threonine-protein kinase F
945	hypothetical protein
946	hypothetical protein
947	6-phosphogluconate dehydrogenase decarboxylating
948	hypothetical protein
949	Chaperone protein DnaJ
950	hypothetical protein
951	hypothetical protein
952	hypothetical protein
953	hypothetical protein
954	hypothetical protein
955	hypothetical protein
956	hypothetical protein
957	hypothetical protein
958	Photosystem I assembly protein Ycf3
959	Chromosome partition protein Smc
960	2-methyl-6-phytyl-1 4-hydroquinone methyltransferase
961	hypothetical protein
962	Glutathione hydrolase proenzyme
963	hypothetical protein
964	Sensor histidine kinase RcsC
965	hypothetical protein
966	hypothetical protein
967	hypothetical protein
968	Endonuclease MutS2
969	hypothetical protein
970	hypothetical protein
971	hypothetical protein
972	ISAs1 family transposase ISMae8
973	Endo-1 4-beta-xylanase Z
974	Adenylosuccinate lyase
975	hypothetical protein
976	hypothetical protein
977	Competence protein ComM
978	hypothetical protein
979	hypothetical protein
980	Membrane-bound lytic murein transglycosylase F
981	Tyrocidine synthase 3
982	IS5 family transposase ISMae6
983	Linear gramicidin synthase subunit D
984	Linear gramicidin synthase subunit D
985	D-alanine--D-alanyl carrier protein ligase
986	Enterobactin exporter EntS
987	hypothetical protein
988	hypothetical protein
989	Ribonuclease VapC2
990	hypothetical protein
991	hypothetical protein
992	hypothetical protein
993	hypothetical protein
994	hypothetical protein
995	Purine nucleoside phosphoramidase
996	hypothetical protein
997	hypothetical protein
998	Chaperone protein DnaK
999	hypothetical protein
1000	Putative KHG/KDPG aldolase
1001	Tol-Pal system protein TolB
1002	hypothetical protein
1003	hypothetical protein
1004	hypothetical protein
1005	ATP-dependent zinc metalloprotease FtsH 3
1006	hypothetical protein
1007	hypothetical protein
1008	hypothetical protein
1009	hypothetical protein
1010	Ubiquinone biosynthesis O-methyltransferase mitochondrial
1011	Tol-Pal system protein TolR
1012	Tol-Pal system protein TolQ
1013	hypothetical protein
1014	Cytochrome b6-f complex subunit 7
1015	hypothetical protein
1016	hypothetical protein
1017	Cyclomaltodextrinase
1018	GTPase Era
1019	Immunogenic protein MPT70
1020	Vitamin B12 import ATP-binding protein BtuD
1021	hypothetical protein
1022	hypothetical protein
1023	Photosystem I assembly protein Ycf3
1024	hypothetical protein
1025	hypothetical protein
1026	hypothetical protein
1027	Arginine decarboxylase
1028	Cobalt-precorrin-6B C(15)-methyltransferase (decarboxylating)
1029	hypothetical protein
1030	hypothetical protein
1031	hypothetical protein
1032	hypothetical protein
1033	4-alpha-glucanotransferase
1034	hypothetical protein
1035	hypothetical protein
1036	2-iminobutanoate/2-iminopropanoate deaminase
1037	hypothetical protein
1038	hypothetical protein
1039	hypothetical protein
1040	hypothetical protein
1041	hypothetical protein
1042	Putative aminoacrylate hydrolase RutD
1043	hypothetical protein
1044	Methionine--tRNA ligase
1045	hypothetical protein
1046	Lipopolysaccharide export system protein LptC
1047	hypothetical protein
1048	Sensor histidine kinase RcsC
1049	hypothetical protein
1050	NAD-dependent malic enzyme
1051	15-cis-phytoene desaturase
1052	hypothetical protein
1053	Adaptive-response sensory-kinase SasA
1054	hypothetical protein
1055	Cobyric acid synthase
1056	hypothetical protein
1057	Putative peroxiredoxin bcp
1058	hypothetical protein
1059	hypothetical protein
1060	hypothetical protein
1061	30S ribosomal protein S6
1062	50S ribosomal protein L21
1063	50S ribosomal protein L27
1064	Delta-aminolevulinic acid dehydratase
1065	hypothetical protein
1066	Adaptive-response sensory-kinase SasA
1067	Threonylcarbamoyl-AMP synthase
1068	Release factor glutamine methyltransferase
1069	hypothetical protein
1070	hypothetical protein
1071	Deaminated glutathione amidase
1072	High-affinity Na(+)/H(+) antiporter NhaS3
1073	hypothetical protein
1074	Acetolactate synthase small subunit
1075	hypothetical protein
1076	hypothetical protein
1077	hypothetical protein
1078	hypothetical protein
1079	hypothetical protein
1080	hypothetical protein
1081	hypothetical protein
1082	hypothetical protein
1083	hypothetical protein
1084	hypothetical protein
1085	hypothetical protein
1086	Serine/threonine-protein kinase PknD
1087	ABC transporter ATP-binding/permease protein
1088	Serine/threonine-protein kinase PknD
1089	hypothetical protein
1090	hypothetical protein
1091	Light-independent protochlorophyllide reductase subunit N
1092	hypothetical protein
1093	Light-independent protochlorophyllide reductase iron-sulfur ATP-binding protein
1094	hypothetical protein
1095	P-loop guanosine triphosphatase YjiA
1096	hypothetical protein
1097	Regulatory protein CysR
1098	hypothetical protein
1099	hypothetical protein
1100	hypothetical protein
1101	Manganese-binding lipoprotein MntA
1102	Manganese transport system ATP-binding protein MntB
1103	Manganese transport system membrane protein MntB
1104	Cell division coordinator CpoB
1105	Putative peroxiredoxin bcp
1106	Phosphatidylcholine-sterol acyltransferase
1107	putative glucosamine-6-phosphate deaminase 2
1108	Aspartate/prephenate aminotransferase
1109	putative manganese efflux pump MntP
1110	hypothetical protein
1111	hypothetical protein
1112	hypothetical protein
1113	hypothetical protein
1114	hypothetical protein
1115	hypothetical protein
1116	Photosystem I assembly protein Ycf3
1117	hypothetical protein
1118	Chaperone protein DnaK
1119	2-methoxy-6-polyprenyl-1 4-benzoquinol methylase mitochondrial
1120	hypothetical protein
1121	Cytochrome c6
1122	Inosine-5'-monophosphate dehydrogenase
1123	Cytochrome c-550-like protein
1124	Cytochrome c-550
1125	hypothetical protein
1126	Acetyl-coenzyme A carboxylase carboxyl transferase subunit beta
1127	hypothetical protein
1128	Photosystem I assembly protein Ycf3
1129	Glutamyl-tRNA(Gln) amidotransferase subunit C
1130	hypothetical protein
1131	Type 4 prepilin-like proteins leader peptide-processing enzyme
1132	hypothetical protein
1133	hypothetical protein
1134	hypothetical protein
1135	hypothetical protein
1136	hypothetical protein
1137	Nucleoside triphosphate pyrophosphohydrolase
1138	hypothetical protein
1139	Protein SphX
1140	Arsenical-resistance protein Acr3
1141	Glutaredoxin arsenate reductase
1142	hypothetical protein
1143	Phosphate transport system permease protein PstC
1144	Phosphate transport system permease protein PstA
1145	Phosphate import ATP-binding protein PstB 3
1146	cGAMP-activated phospholipase
1147	hypothetical protein
1148	Gamma-glutamyl phosphate reductase
1149	Protease HtpX
1150	Histidinol-phosphatase
1151	Lysine--tRNA ligase
1152	Phosphate import ATP-binding protein PstB 3
1153	hypothetical protein
1154	Protein SphX
1155	Response regulator MprA
1156	Anti-sigma F factor antagonist
1157	hypothetical protein
1158	Serine-protein kinase RsbW
1159	hypothetical protein
1160	hypothetical protein
1161	hypothetical protein
1162	Adaptive-response sensory-kinase SasA
1163	Response regulator MprA
1164	hypothetical protein
1165	hypothetical protein
1166	hypothetical protein
1167	2-methoxy-6-polyprenyl-1 4-benzoquinol methylase mitochondrial
1168	Mercuric reductase
1169	hypothetical protein
1170	hypothetical protein
1171	hypothetical protein
1172	hypothetical protein
1173	hypothetical protein
1174	GTP 3' 8-cyclase
1175	hypothetical protein
1176	hypothetical protein
1177	Peptide chain release factor 1
1178	50S ribosomal protein L31
1179	30S ribosomal protein S9
1180	50S ribosomal protein L13
1181	tRNA pseudouridine synthase A
1182	50S ribosomal protein L17
1183	DNA-directed RNA polymerase subunit alpha
1184	30S ribosomal protein S11
1185	30S ribosomal protein S13
1186	Translation initiation factor IF-1
1187	Adenylate kinase
1188	Protein translocase subunit SecY
1189	50S ribosomal protein L15
1190	30S ribosomal protein S5
1191	50S ribosomal protein L18
1192	50S ribosomal protein L6
1193	30S ribosomal protein S8
1194	50S ribosomal protein L5
1195	50S ribosomal protein L24
1196	50S ribosomal protein L14
1197	30S ribosomal protein S17
1198	50S ribosomal protein L29
1199	50S ribosomal protein L16
1200	30S ribosomal protein S3
1201	50S ribosomal protein L22
1202	30S ribosomal protein S19
1203	50S ribosomal protein L2
1204	hypothetical protein
1205	50S ribosomal protein L4
1206	50S ribosomal protein L3
1207	NAD(P)H-quinone oxidoreductase subunit N
1208	hypothetical protein
1209	hypothetical protein
1210	hypothetical protein
1211	hypothetical protein
1212	hypothetical protein
1213	hypothetical protein
1214	Sensor histidine kinase RcsC
1215	hypothetical protein
1216	hypothetical protein
1217	hypothetical protein
1218	Protein Thf1
1219	Phycocyanobilin lyase CpcT
1220	Anti-sigma-B factor antagonist
1221	Oxygen-dependent coproporphyrinogen-III oxidase
1222	Iron-sulfur cluster carrier protein
1223	Peptidoglycan glycosyltransferase MrdB
1224	hypothetical protein
1225	hypothetical protein
1226	hypothetical protein
1227	hypothetical protein
1228	hypothetical protein
1229	N-acetylglucosaminyldiphosphoundecaprenol N-acetyl-beta-D-mannosaminyltransferase
1230	CDP-paratose 2-epimerase
1231	Alpha-D-kanosaminyltransferase
1232	Ubiquinone biosynthesis O-methyltransferase mitochondrial
1233	hypothetical protein
1234	IS200/IS605 family transposase ISSoc6
1235	hypothetical protein
1236	hypothetical protein
1237	D-inositol-3-phosphate glycosyltransferase
1238	hypothetical protein
1239	hypothetical protein
1240	hypothetical protein
1241	D-inositol-3-phosphate glycosyltransferase
1242	hypothetical protein
1243	D-inositol-3-phosphate glycosyltransferase
1244	Ubiquinone biosynthesis O-methyltransferase mitochondrial
1245	hypothetical protein
1246	hypothetical protein
1247	hypothetical protein
1248	hypothetical protein
1249	hypothetical protein
1250	30S ribosomal protein S1
1251	hypothetical protein
1252	Carboxymethylenebutenolidase
1253	hypothetical protein
1254	hypothetical protein
1255	Peroxiredoxin
1256	hypothetical protein
1257	hypothetical protein
1258	hypothetical protein
1259	hypothetical protein
1260	hypothetical protein
1261	hypothetical protein
1262	hypothetical protein
1263	hypothetical protein
1264	DNA-directed RNA polymerase subunit beta'
1265	DNA-directed RNA polymerase subunit beta'
1266	DNA-directed RNA polymerase subunit beta
1267	D-aminoacyl-tRNA deacylase
1268	30S ribosomal protein S20
1269	Histidinol dehydrogenase
1270	TRAP-T-associated universal stress protein TeaD
1271	hypothetical protein
1272	33 kDa chaperonin
1273	hypothetical protein
1274	hypothetical protein
1275	Peptidoglycan O-acetyltransferase
1276	hypothetical protein
1277	hypothetical protein
1278	GTP-binding protein EngB
1279	hypothetical protein
1280	hypothetical protein
1281	Ribonuclease VapC22
1282	hypothetical protein
1283	hypothetical protein
1284	hypothetical protein
1285	Bicarbonate transporter BicA
1286	Peptide chain release factor 3
1287	hypothetical protein
1288	hypothetical protein
1289	hypothetical protein
1290	D-inositol-3-phosphate glycosyltransferase
1291	hypothetical protein
1292	hypothetical protein
1293	hypothetical protein
1294	hypothetical protein
1295	Undecaprenyl-phosphate 4-deoxy-4-formamido-L-arabinose transferase
1296	hypothetical protein
1297	Vitamin B12 import ATP-binding protein BtuD
1298	Teichoic acid translocation permease protein TagG
1299	hypothetical protein
1300	Holliday junction ATP-dependent DNA helicase RuvB
1301	Beta-barrel assembly-enhancing protease
1302	hypothetical protein
1303	putative 30S ribosomal protein PSRP-3
1304	hypothetical protein
1305	GTPase Obg
1306	ATP-dependent Clp protease proteolytic subunit
1307	ATP-dependent Clp protease proteolytic subunit
1308	Chaperone protein DnaJ
1309	CRISPR-associated endonuclease Cas6
1310	hypothetical protein
1311	Putative CRISPR-associated nuclease/helicase Cas3
1312	CRISPR-associated protein Cas8a1/Csx13
1313	CRISPR-associated protein Cas7/Cst2/DevR
1314	CRISPR-associated protein Cas5
1315	CRISPR-associated exonuclease Cas4/endonuclease Cas1 fusion
1316	CRISPR-associated endoribonuclease Cas2
1317	hypothetical protein
1318	hypothetical protein
1319	Peptidoglycan O-acetyltransferase
1320	hypothetical protein
1321	hypothetical protein
1322	hypothetical protein
1323	hypothetical protein
1324	Sensor histidine kinase RcsC
1325	hypothetical protein
1326	ATP-dependent RNA helicase RhlB
1327	GTPase Era
1328	hypothetical protein
1329	hypothetical protein
1330	hypothetical protein
1331	hypothetical protein
1332	hypothetical protein
1333	hypothetical protein
1334	hypothetical protein
1335	Sensor histidine kinase RcsC
1336	Adaptive-response sensory-kinase SasA
1337	50S ribosomal protein L7/L12
1338	50S ribosomal protein L10
1339	50S ribosomal protein L1
1340	50S ribosomal protein L11
1341	Transcription termination/antitermination protein NusG
1342	Protein translocase subunit SecE
1343	50S ribosomal protein L19
1344	Deoxyhypusine synthase-like protein
1345	hypothetical protein
1346	Chaperone protein dnaK2
1347	hypothetical protein
1348	hypothetical protein
1349	hypothetical protein
1350	hypothetical protein
1351	hypothetical protein
1352	Chromosome-partitioning protein Spo0J
1353	hypothetical protein
1354	hypothetical protein
1355	hypothetical protein
1356	hypothetical protein
1357	Serine acetyltransferase
1358	hypothetical protein
1359	hypothetical protein
1360	hypothetical protein
1361	hypothetical protein
1362	hypothetical protein
1363	hypothetical protein
1364	Multidrug resistance protein MdtA
1365	Multidrug resistance protein MdtB
1366	Anhydro-N-acetylmuramic acid kinase
1367	hypothetical protein
1368	hypothetical protein
1369	Group 1 truncated hemoglobin GlbN
1370	hypothetical protein
1371	Protein phosphatase PrpC
1372	protein kinase UbiB
1373	hypothetical protein
1374	hypothetical protein
1375	IS200/IS605 family transposase ISSoc1
1376	Lipid-A-disaccharide synthase
1377	Acyl-[acyl-carrier-protein]--UDP-N-acetylglucosamine O-acyltransferase
1378	hypothetical protein
1379	UDP-3-O-acyl-N-acetylglucosamine deacetylase
1380	Outer membrane protein assembly factor BamA
1381	Phosphoribosylaminoimidazole-succinocarboxamide synthase
1382	Dihydroneopterin aldolase
1383	hypothetical protein
1384	Nucleoside triphosphatase NudI
1385	hypothetical protein
1386	Aliphatic sulfonates import ATP-binding protein SsuB
1387	3-oxoacyl-[acyl-carrier-protein] reductase FabG
1388	6-carboxy-5 6 7 8-tetrahydropterin synthase
1389	Riboflavin transport system permease protein RibX
1390	hypothetical protein
1391	hypothetical protein
1392	hypothetical protein
1393	Guanine deaminase
1394	putative PIN and TRAM-domain containing protein YacL
1395	Heme chaperone HemW
1396	hypothetical protein
1397	2 3 4 5-tetrahydropyridine-2 6-dicarboxylate N-acetyltransferase
1398	Serine/threonine-protein kinase PknD
1399	hypothetical protein
1400	hypothetical protein
1401	hypothetical protein
1402	hypothetical protein
1403	hypothetical protein
1404	hypothetical protein
1405	hypothetical protein
1406	hypothetical protein
1407	hypothetical protein
1408	Small ribosomal subunit biogenesis GTPase RsgA
1409	hypothetical protein
1410	Chaperone protein DnaJ
1411	Chaperone protein DnaK
1412	Protein GrpE
1413	hypothetical protein
1414	hypothetical protein
1415	Bifunctional purine biosynthesis protein PurH
1416	hypothetical protein
1417	hypothetical protein
1418	hypothetical protein
1419	hypothetical protein
1420	Cell division coordinator CpoB
1421	hypothetical protein
1422	hypothetical protein
1423	L-lactate transporter
1424	hypothetical protein
1425	hypothetical protein
1426	UvrABC system protein A
1427	hypothetical protein
1428	Phosphocholine transferase AnkX
1429	hypothetical protein
1430	hypothetical protein
1431	putative sugar epimerase YhfK
1432	hypothetical protein
1433	Beta-barrel assembly-enhancing protease
1434	Serine/threonine-protein kinase PknD
1435	hypothetical protein
1436	hypothetical protein
1437	hypothetical protein
1438	hypothetical protein
1439	hypothetical protein
1440	hypothetical protein
1441	23S rRNA-specific endonuclease VapC20
1442	hypothetical protein
1443	hypothetical protein
1444	hypothetical protein
1445	putative type I restriction enzymeP M protein
1446	hypothetical protein
1447	hypothetical protein
1448	UDP-4-amino-4-deoxy-L-arabinose--oxoglutarate aminotransferase
1449	hypothetical protein
1450	Sensor histidine kinase RcsC
1451	tRNA modification GTPase MnmE
1452	hypothetical protein
1453	hypothetical protein
1454	hypothetical protein
1455	hypothetical protein
1456	putative protein
1457	Homoserine dehydrogenase
1458	hypothetical protein
1459	hypothetical protein
1460	hypothetical protein
1461	Ferredoxin--NADP reductase
1462	Phosphoribulokinase
1463	Thiopurine S-methyltransferase
1464	ATP-dependent zinc metalloprotease FtsH
1465	Iron-sulfur cluster carrier protein
1466	hypothetical protein
1467	hypothetical protein
1468	hypothetical protein
1469	Gas vesicle structural protein
1470	Gas vesicle structural protein
1471	hypothetical protein
1472	hypothetical protein
1473	hypothetical protein
1474	hypothetical protein
1475	hypothetical protein
1476	hypothetical protein
1477	hypothetical protein
1478	hypothetical protein
1479	hypothetical protein
1480	hypothetical protein
1481	hypothetical protein
1482	hypothetical protein
1483	hypothetical protein
1484	Valine--tRNA ligase
1485	hypothetical protein
1486	hypothetical protein
1487	hypothetical protein
1488	hypothetical protein
1489	hypothetical protein
1490	HTH-type transcriptional repressor AcnR
1491	hypothetical protein
1492	Xaa-Pro aminopeptidase
1493	hypothetical protein
1494	hypothetical protein
1495	hypothetical protein
1496	hypothetical protein
1497	hypothetical protein
1498	Tropinesterase
1499	hypothetical protein
1500	23S rRNA (guanosine-2'-O-)-methyltransferase RlmB
1501	Mini-ribonuclease 3
1502	hypothetical protein
1503	Carbamoyl-phosphate synthase small chain
1504	hypothetical protein
1505	Anthranilate phosphoribosyltransferase 2
1506	hypothetical protein
1507	Toxin YoeB
1508	hypothetical protein
1509	7-carboxy-7-deazaguanine synthase
1510	hypothetical protein
1511	Tol-Pal system protein TolB
1512	hypothetical protein
1513	hypothetical protein
1514	hypothetical protein
1515	hypothetical protein
1516	hypothetical protein
1517	hypothetical protein
1518	Aminopyrrolnitrin oxygenase PrnD
1519	hypothetical protein
1520	Dicamba O-demethylase oxygenase component
1521	hypothetical protein
1522	hypothetical protein
1523	hypothetical protein
1524	hypothetical protein
1525	hypothetical protein
1526	Transcription termination/antitermination protein NusA
1527	Cyclomaltodextrin glucanotransferase
1528	hypothetical protein
1529	Long-chain-fatty-acid--CoA ligase FadD15
1530	hypothetical protein
1531	Dihydrolipoyllysine-residue acetyltransferase component of pyruvate dehydrogenase complex
1532	N-acetylmannosamine kinase
1533	Zinc-type alcohol dehydrogenase-like protein
1534	hypothetical protein
1535	hypothetical protein
1536	hypothetical protein
1537	hypothetical protein
1538	hypothetical protein
1539	Vitamin B12 import ATP-binding protein BtuD
1540	hypothetical protein
1541	Phosphoenolpyruvate synthase
1542	hypothetical protein
1543	Ribokinase
1544	hypothetical protein
1545	hypothetical protein
1546	hypothetical protein
1547	hypothetical protein
1548	Superoxide dismutase [Mn] 1
1549	hypothetical protein
1550	hypothetical protein
1551	hypothetical protein
1552	hypothetical protein
1553	Adaptive-response sensory-kinase SasA
1554	hypothetical protein
1555	hypothetical protein
1556	hypothetical protein
1557	hypothetical protein
1558	ATP-dependent zinc metalloprotease FtsH
1559	putative RNA 2'-phosphotransferase
1560	hypothetical protein
1561	hypothetical protein
1562	hypothetical protein
1563	Sensor histidine kinase RcsC
1564	Sensor histidine kinase RcsC
1565	Cytosine deaminase
1566	hypothetical protein
1567	hypothetical protein
1568	Cell division coordinator CpoB
1569	hypothetical protein
1570	hypothetical protein
1571	SsrA-binding protein
1572	30S ribosomal protein S21 A
1573	Phytochrome-like protein cph2
1574	hypothetical protein
1575	hypothetical protein
1576	D-inositol 3-phosphate glycosyltransferase
1577	hypothetical protein
1578	hypothetical protein
1579	hypothetical protein
1580	hypothetical protein
1581	Staphylopine export protein
1582	Cyclic pyranopterin monophosphate synthase
1583	hypothetical protein
1584	hypothetical protein
1585	hypothetical protein
1586	hypothetical protein
1587	Citrate synthase
1588	NAD(P)H-quinone oxidoreductase subunit 1
1589	NAD(P)H-quinone oxidoreductase subunit I
1590	hypothetical protein
1591	NADH-quinone oxidoreductase subunit K
1592	NAD kinase
1593	hypothetical protein
1594	hypothetical protein
1595	hypothetical protein
1596	Photosystem II lipoprotein Psb27
1597	2 3-bisphosphoglycerate-independent phosphoglycerate mutase
1598	hypothetical protein
1599	putative FMN/FAD exporter YeeO
1600	hypothetical protein
1601	hypothetical protein
1602	hypothetical protein
1603	hypothetical protein
1604	hypothetical protein
1605	hypothetical protein
1606	Phosphoglycolate phosphatase
1607	Anaerobic nitric oxide reductase transcription regulator NorR
1608	Cell division protein FtsZ
1609	hypothetical protein
1610	Bicarbonate transport ATP-binding protein CmpD
1611	Bicarbonate transport ATP-binding protein CmpC
1612	Bicarbonate transport system permease protein CmpB
1613	Nitrate/nitrite binding protein NrtA
1614	hypothetical protein
1615	hypothetical protein
1616	hypothetical protein
1617	hypothetical protein
1618	Macrolide export protein MacA
1619	Cation efflux system protein CusA
1620	Quercetin 2 3-dioxygenase
1621	putative HTH-type transcriptional regulator YybR
1622	Inosine-5'-monophosphate dehydrogenase
1623	hypothetical protein
1624	hypothetical protein
1625	Holliday junction ATP-dependent DNA helicase RuvB
1626	hypothetical protein
1627	hypothetical protein
1628	putative manganese catalase
1629	hypothetical protein
1630	hypothetical protein
1631	Cyclic AMP receptor protein
1632	hypothetical protein
1633	hypothetical protein
1634	Quinolinate synthase A
1635	hypothetical protein
1636	hypothetical protein
1637	Tol-Pal system protein TolB
1638	hypothetical protein
1639	hypothetical protein
1640	hypothetical protein
1641	Protein QmcA
1642	Dihydropteroate synthase
1643	Triosephosphate isomerase
1644	hypothetical protein
1645	Polyribonucleotide nucleotidyltransferase
1646	hypothetical protein
1647	RNA polymerase-associated protein RapA
1648	hypothetical protein
1649	Adaptive-response sensory-kinase SasA
1650	Response regulator ArlR
1651	hypothetical protein
1652	Cobalt-zinc-cadmium resistance protein CzcA
1653	Light-independent protochlorophyllide reductase subunit B
1654	Photosystem II CP43 reaction center protein
1655	Photosystem II D2 protein
1656	Anhydromuropeptide permease
1657	Thiamine-phosphate synthase
1658	hypothetical protein
1659	Serine/threonine-protein kinase PknD
1660	hypothetical protein
1661	Endoribonuclease PemK
1662	hypothetical protein
1663	hypothetical protein
1664	hypothetical protein
1665	Tol-Pal system protein TolB
1666	hypothetical protein
1667	hypothetical protein
1668	hypothetical protein
1669	Bifunctional adenosylcobalamin biosynthesis protein CobP
1670	hypothetical protein
1671	Ribonuclease Z
1672	hypothetical protein
1673	hypothetical protein
1674	hypothetical protein
1675	Secreted effector protein PipB2
1676	GTP-binding protein TypA/BipA
1677	Twitching mobility protein
1678	hypothetical protein
1679	hypothetical protein
1680	hypothetical protein
1681	hypothetical protein
1682	Acetylglutamate kinase
1683	Shikimate kinase
1684	hypothetical protein
1685	hypothetical protein
1686	hypothetical protein
1687	hypothetical protein
1688	hypothetical protein
1689	hypothetical protein
1690	Chaperone protein ClpB 1
1691	hypothetical protein
1692	putative serine/threonine-protein kinase PkwA
1693	Modification methylase HhaI
1694	ATP-dependent Clp protease ATP-binding subunit ClpC
1695	hypothetical protein
1696	hypothetical protein
1697	hypothetical protein
1698	hypothetical protein
1699	UvrABC system protein C
1700	hypothetical protein
1701	hypothetical protein
1702	hypothetical protein
1703	hypothetical protein
1704	hypothetical protein
1705	hypothetical protein
1706	hypothetical protein
1707	Macrolide export ATP-binding/permease protein MacB
1708	Chromosome partition protein Smc
1709	hypothetical protein
1710	hypothetical protein
1711	hypothetical protein
1712	hypothetical protein
1713	hypothetical protein
1714	hypothetical protein
1715	hypothetical protein
1716	hypothetical protein
1717	hypothetical protein
1718	putative transcriptional regulatory protein
1719	hypothetical protein
1720	Beta-glucosidase A
1721	hypothetical protein
1722	hypothetical protein
1723	hypothetical protein
1724	hypothetical protein
1725	hypothetical protein
1726	Arginine--tRNA ligase
1727	Nitric oxide reductase FlRd-NAD(+) reductase
1728	hypothetical protein
1729	Acetoin:2 6-dichlorophenolindophenol oxidoreductase subunit alpha
1730	hypothetical protein
1731	hypothetical protein
1732	hypothetical protein
1733	hypothetical protein
1734	hypothetical protein
1735	hypothetical protein
1736	hypothetical protein
1737	hypothetical protein
1738	hypothetical protein
1739	hypothetical protein
1740	hypothetical protein
1741	hypothetical protein
1742	hypothetical protein
1743	hypothetical protein
1744	Phosphoribosylformylglycinamidine synthase subunit PurL
1745	Amidophosphoribosyltransferase
1746	Chaperone protein DnaJ
1747	Glucose-1-phosphate adenylyltransferase
1748	Glutamate--cysteine ligase
1749	tRNA (cytidine(34)-2'-O)-methyltransferase
1750	hypothetical protein
1751	hypothetical protein
1752	hypothetical protein
1753	hypothetical protein
1754	tRNA (guanine-N(7)-)-methyltransferase
1755	Guanine/hypoxanthine permease PbuG
1756	putative protein
1757	hypothetical protein
1758	Regulator of RpoS
1759	ATP synthase epsilon chain
1760	hypothetical protein
1761	hypothetical protein
1762	hypothetical protein
1763	IS607 family transposase ISArma1
1764	hypothetical protein
1765	putative inner membrane transporter YhbE
1766	DNA ligase
1767	putative ABC transporter ATP-binding protein
1768	putative ABC transporter permease
1769	Riboflavin biosynthesis protein RibBA
1770	hypothetical protein
1771	Adaptive-response sensory-kinase SasA
1772	Response regulator rcp1
1773	Sensor histidine kinase RcsC
1774	hypothetical protein
1775	Aspartate aminotransferase
1776	Fructose-bisphosphate aldolase class 1
1777	hypothetical protein
1778	hypothetical protein
1779	hypothetical protein
1780	hypothetical protein
1781	hypothetical protein
1782	hypothetical protein
1783	Phosphoglycolate phosphatase
1784	hypothetical protein
1785	hypothetical protein
1786	hypothetical protein
1787	hypothetical protein
1788	hypothetical protein
1789	hypothetical protein
1790	hypothetical protein
1791	Inosine-5'-monophosphate dehydrogenase
1792	Serine--tRNA ligase
1793	Metalloprotease MmpA
1794	Ultraviolet N-glycosylase/AP lyase
1795	hypothetical protein
1796	hypothetical protein
1797	Protein-glutamate methylesterase/protein-glutamine glutaminase
1798	Sensor histidine kinase RcsC
1799	hypothetical protein
1800	30S ribosomal protein S14
1801	hypothetical protein
1802	hypothetical protein
1803	hypothetical protein
1804	hypothetical protein
1805	Leucyl/phenylalanyl-tRNA--protein transferase
1806	hypothetical protein
1807	hypothetical protein
1808	hypothetical protein
1809	tRNA uridine 5-carboxymethylaminomethyl modification enzyme MnmG
1810	hypothetical protein
1811	hypothetical protein
1812	Autolytic lysozyme
1813	hypothetical protein
1814	hypothetical protein
1815	hypothetical protein
1816	Sensor histidine kinase RcsC
1817	Aldehyde decarbonylase
1818	Long-chain acyl-[acyl-carrier-protein] reductase
1819	hypothetical protein
1820	Acetyl-coenzyme A carboxylase carboxyl transferase subunit alpha
1821	GTP cyclohydrolase 1
1822	N-(5'-phosphoribosyl)anthranilate isomerase
1823	Photosystem I reaction center subunit PsaK
1824	Putative zinc metalloprotease Rip3
1825	Octanoyltransferase LipM
1826	hypothetical protein
1827	hypothetical protein
1828	hypothetical protein
1829	2-methoxy-6-polyprenyl-1 4-benzoquinol methylase mitochondrial
1830	Glutamine synthetase
1831	hypothetical protein
1832	Phycobiliprotein beta chain
1833	hypothetical protein
1834	hypothetical protein
1835	16S/23S rRNA (cytidine-2'-O)-methyltransferase TlyA
1836	Glutamyl-tRNA(Gln) amidotransferase subunit A
1837	putative protein
1838	Error-prone DNA polymerase
1839	Serine/threonine-protein kinase PknD
1840	Serine/threonine-protein kinase PknD
1841	Serine/threonine-protein kinase PknD
1842	Serine/threonine-protein kinase PknD
1843	hypothetical protein
1844	Sensor histidine kinase RcsC
1845	hypothetical protein
1846	Metalloprotease TldD
1847	hypothetical protein
1848	hypothetical protein
1849	Bicarbonate transport ATP-binding protein CmpD
1850	Bicarbonate transport ATP-binding protein CmpC
1851	Bicarbonate transport system permease protein CmpB
1852	hypothetical protein
1853	hypothetical protein
1854	Putative transport protein YhhT
1855	Glutathione-regulated potassium-efflux system protein KefB
1856	GTP cyclohydrolase 1 type 2
1857	hypothetical protein
1858	hypothetical protein
1859	hypothetical protein
1860	Protein translocase subunit SecF
1861	Protein translocase subunit SecD
1862	2-oxoisovalerate dehydrogenase subunit beta
1863	hypothetical protein
1864	hypothetical protein
1865	hypothetical protein
1866	Adenosyl-chloride synthase
1867	hypothetical protein
1868	hypothetical protein
1869	D-inositol 3-phosphate glycosyltransferase
1870	hypothetical protein
1871	DNA nickase
1872	General stress protein 39
1873	hypothetical protein
1874	hypothetical protein
1875	hypothetical protein
1876	Carbon dioxide concentrating mechanism protein CcmM
1877	Carbon dioxide concentrating mechanism protein CcmL
1878	Carbon dioxide-concentrating mechanism protein CcmK
1879	Carbon dioxide-concentrating mechanism protein CcmK
1880	NADH-quinone oxidoreductase subunit L
1881	NAD(P)H-quinone oxidoreductase chain 4 1
1882	hypothetical protein
1883	Acetolactate synthase large subunit
1884	Sensor histidine kinase RcsC
1885	Sensor histidine kinase RcsC
1886	hypothetical protein
1887	Glycerol-3-phosphate acyltransferase
1888	hypothetical protein
1889	hypothetical protein
1890	Sorbitol dehydrogenase
1891	hypothetical protein
1892	hypothetical protein
1893	hypothetical protein
1894	Phosphoglucomutase
1895	hypothetical protein
1896	hypothetical protein
1897	Bicarbonate transporter BicA
1898	hypothetical protein
1899	hypothetical protein
1900	Serine/threonine-protein kinase PknD
1901	Sensor histidine kinase RcsC
1902	Regulator of RpoS
1903	Sensor histidine kinase RcsC
1904	hypothetical protein
1905	Adaptive-response sensory-kinase SasA
1906	Adaptive-response sensory-kinase SasA
1907	hypothetical protein
1908	hypothetical protein
1909	hypothetical protein
1910	NAD(P)H-quinone oxidoreductase subunit M
1911	hypothetical protein
1912	hypothetical protein
1913	hypothetical protein
1914	putative protein
1915	hypothetical protein
1916	hypothetical protein
1917	Transcriptional regulatory protein LiaR
1918	Sensor histidine kinase RcsC
1919	Orange carotenoid-binding protein
1920	Sensor histidine kinase RcsC
1921	hypothetical protein
1922	Zinc-specific metallo-regulatory protein
1923	RNA polymerase sigma factor SigA2
1924	Glycerol-3-phosphate dehydrogenase [NAD(P)+]
1925	Lipoyl synthase
1926	hypothetical protein
1927	ADP-ribosylarginine hydrolase Tri1
1928	hypothetical protein
1929	Phosphoglycolate phosphatase
1930	Demethylphylloquinone reductase NdbB
1931	hypothetical protein
1932	hypothetical protein
1933	hypothetical protein
1934	hypothetical protein
1935	hypothetical protein
1936	hypothetical protein
1937	hypothetical protein
1938	Beta-barrel assembly-enhancing protease
1939	hypothetical protein
1940	hypothetical protein
1941	Fumarate reductase flavoprotein subunit
1942	hypothetical protein
1943	hypothetical protein
1944	hypothetical protein
1945	hypothetical protein
1946	hypothetical protein
1947	Serine/threonine-protein kinase PknD
1948	hypothetical protein
1949	hypothetical protein
1950	Transcriptional regulatory protein WalR
1951	Sensor histidine kinase RcsC
1952	hypothetical protein
1953	Cell division coordinator CpoB
1954	hypothetical protein
1955	hypothetical protein
1956	NAD(P)H-quinone oxidoreductase subunit 2 chloroplastic
1957	NAD(P)H-quinone oxidoreductase chain 4 1
1958	hypothetical protein
1959	Immunogenic protein MPT70
1960	hypothetical protein
1961	putative protein
1962	putative protein
1963	putative protein
1964	hypothetical protein
1965	Membrane-associated protein
1966	hypothetical protein
1967	hypothetical protein
1968	Chaperone protein HscA
1969	hypothetical protein
1970	Nuclease
1971	Folate-biopterin transporter
1972	Apocarotenoid-15 15'-oxygenase
1973	hypothetical protein
1974	CRISPR-associated endoribonuclease Cas2
1975	CRISPR-associated endonuclease Cas1
1976	hypothetical protein
1977	hypothetical protein
1978	hypothetical protein
1979	hypothetical protein
1980	hypothetical protein
1981	hypothetical protein
1982	hypothetical protein
1983	hypothetical protein
1984	hypothetical protein
1985	hypothetical protein
1986	Glycogen synthase
1987	Response regulator rcp1
1988	Sensor histidine kinase RcsC
1989	Penicillin-binding protein 1C
1990	hypothetical protein
1991	Glycogen synthase
1992	N-acetyltransferase Eis
1993	Dihydroorotate dehydrogenase B (NAD(+)) catalytic subunit
1994	ATP-dependent 6-phosphofructokinase
1995	hypothetical protein
1996	NAD(P)H-quinone oxidoreductase chain 4 1
1997	3-dehydroquinate dehydratase 1
1998	hypothetical protein
[truncated: 597 more rows]
