# Supplementary material for: High genomic differentiation and limited gene flow indicate recent cryptic speciation within the genus Laspinema (cyanobacteria)
Source: Front Microbiol. 2022 Sep 9;13:977454. doi: 10.3389/fmicb.2022.977454 (PMC9500459; doi:10.3389/fmicb.2022.977454)
Supplement: Supplementary file 1 [file Data_Sheet_1.ZIP › Supplementary Table S3 rev.xlsx]

## Sheet: Table S3A
Supplementary Table S3A. 16S rRNA gene sequence similarity matrix for eight Laspinema strains and "Oscillatoria" acuminata
	"Oscillatoria" acuminata	D3d	D3c	D3b	D3a	D2d	D2c	D2b	D2a
"Oscillatoria" acuminata		0.010909	0.011472	0.010909	0.011818	0.008182	0.010909	0.01	0.009091
D3d	0.010909		0.001912	0	0.000908	0.004541	0.001817	0.004541	0.003633
D3c	0.011472	0.001912		0.001912	0.002868	0.00478	0.003824	0.00478	0.003824
D3b	0.010909	0	0.001912		0.000908	0.004541	0.001817	0.004541	0.003633
D3a	0.011818	0.000908	0.002868	0.000908		0.00545	0.002725	0.00545	0.004541
D2d	0.008182	0.004541	0.00478	0.004541	0.00545		0.004541	0.003633	0.002725
D2c	0.010909	0.001817	0.003824	0.001817	0.002725	0.004541		0.002725	0.001817
D2b	0.01	0.004541	0.00478	0.004541	0.00545	0.003633	0.002725		0.002725
D2a	0.009091	0.003633	0.003824	0.003633	0.004541	0.002725	0.001817	0.002725

## Sheet: Table S3B
Supplementary Table S3B. ANI values (%) for pairwise genome comparison displayed in Figure 2
	D2_a	D2_b	D2_c	D2_d	D3_a	D3_b	D3_c	D3_d	"Oscillatoria" acuminata
D2_a		97.6308	93.9297	89.628	90.8658	90.6211	90.8597	90.9759	90.7803
D2_b	97.6308		93.903	89.7814	90.7644	90.7489	90.7475	90.7869	90.7963
D2_c	93.9297	93.903		89.4417	90.2334	90.17	90.2222	90.2502	90.5252
D2_d	89.628	89.7814	89.4417		89.6068	89.4912	89.5815	89.5955	88.9754
D3_a	90.8658	90.7644	90.2334	89.6068		98.3317	98.4196	98.3067	89.6829
D3_b	90.6211	90.7489	90.17	89.4912	98.3317		98.0781	97.9837	89.5592
D3_c	90.8597	90.7475	90.2222	89.5815	98.4196	98.0781		98.1951	89.7095
D3_d	90.9759	90.7869	90.2502	89.5955	98.3067	97.9837	98.1951		89.6169
"Oscillatoria" acuminata	90.7803	90.7963	90.5252	88.9754	89.6829	89.5592	89.7095	89.6169
