# Supplementary material for: High genomic differentiation and limited gene flow indicate recent cryptic speciation within the genus Laspinema (cyanobacteria)
Source: Front Microbiol. 2022 Sep 9;13:977454. doi: 10.3389/fmicb.2022.977454 (PMC9500459; doi:10.3389/fmicb.2022.977454)
Supplement: Supplementary file 1 [file Data_Sheet_1.ZIP › Supplementary Table S4 rev.xlsx]

## Sheet: Sheet1
Supplementary Table S4. Genomic features of Laspinema sp. strains and the outgroup strain Ancylothrix sp.
Strain	BioSample ID	Genome accession	Genome size (bp)	GC content (%)	N50* (bp)	Number of coding regions (CDS)	Completeness (%)	Genome coverage	Contamination (%)	Core genome (% of the genome)	Number of shell genes	Number of cloud genes
D2a	SAMN29057952	JAMXFF000000000	7407045	47.9	126494	5684	99.27	17.5x	0.87	26.28	3206	981
D2b	SAMN29057953	JAMXFE000000000	7367362	48	192504	5573	99.27	35.0x	0.87	26.81	3101	975
D2c	SAMN29057954	JAMXFD000000000	7026713	48	211740	5477	99.71	30.2x	1.31	27.28	1882	2098
D2d	SAMN29057955	JAMXFC000000000	6626303	47	137875	5123	99.56	29.2x	0.98	29.16	688	2938
D3a	SAMN29057956	JAMXFB000000000	6793142	47.8	116314	5255	99.78	46.2x	1.75	28.43	3360	398
D3b	SAMN29057957	JAMXFA000000000	7017899	47.5	150054	5523	99.78	37x	1.64	27.05	3516	510
D3c	SAMN29057958	JAMXEZ000000000	7083935	47.6	188147	5529	100	44x	1.42	27.02	3503	529
D3d	SAMN29057959	JAMXEY000000000	7179009	47.6	138204	5603	99.78	168x	1.86	26.66	3451	655
D3o	SAMN29057960	JAMXEX000000000	6574981	43.5	282410	5371	99.49	27.4x	1.13	27.82	/	/
											**852	**3636
* Length of the shortest contig at 50% of the total assembly length
** Number presented for "Oscillatoria" acuminata PCC6304 genome
