# Supplementary material for: High genomic differentiation and limited gene flow indicate recent cryptic speciation within the genus Laspinema (cyanobacteria)
Source: Front Microbiol. 2022 Sep 9;13:977454. doi: 10.3389/fmicb.2022.977454 (PMC9500459; doi:10.3389/fmicb.2022.977454)
Supplement: Supplementary file 1 [file Data_Sheet_1.ZIP › Supplementary Table S5 rev.xlsx]

## Sheet: Sheet1
Supplementary Table S5. Genomic segment boundaries and their assignment to respective cacti identified by Saguaro. Segment boundaries and cacti assigned to them were used for the chromosome visualization in Figure 1C.
Cactus number	Coordinates of cactus segment	Segment length
cactus0	32344 - 35098	2754
cactus0	36440 - 37751	1311
cactus0	41775 - 42183	408
cactus0	60411 - 63736	3325
cactus0	189816 - 196770	6954
cactus0	283624 - 291316	7692
cactus0	302474 - 306127	3653
cactus0	311973 - 318873	6900
cactus0	331471 - 334601	3130
cactus0	340655 - 345225	4570
cactus0	372439 - 377566	5127
cactus0	390132 - 393153	3021
cactus0	436851 - 441407	4556
cactus0	493317 - 495475	2158
cactus0	552595 - 560786	8191
cactus0	569395 - 572599	3204
cactus0	578996 - 586394	7398
cactus0	596736 - 604395	7659
cactus0	636509 - 636688	179
cactus0	637323 - 642101	4778
cactus0	676168 - 676809	641
cactus0	678398 - 681219	2821
cactus0	693039 - 700245	7206
cactus0	714671 - 719389	4718
cactus0	740258 - 765565	25307
cactus0	779119 - 783834	4715
cactus0	793823 - 807989	14166
cactus0	820166 - 831313	11147
cactus0	849061 - 877965	28904
cactus0	912423 - 915977	3554
cactus0	920910 - 925425	4515
cactus0	987452 - 990001	2549
cactus0	996859 - 999456	2597
cactus0	1035588 - 1049121	13533
cactus0	1055862 - 1058046	2184
cactus0	1102964 - 1109104	6140
cactus0	1112793 - 1118053	5260
cactus0	1118680 - 1119618	938
cactus0	1130926 - 1139367	8441
cactus0	1171876 - 1176272	4396
cactus0	1177421 - 1181607	4186
cactus0	1192204 - 1199275	7071
cactus0	1242142 - 1243491	1349
cactus0	1246897 - 1257384	10487
cactus0	1261847 - 1271903	10056
cactus0	1272244 - 1278009	5765
cactus0	1324212 - 1343122	18910
cactus0	1365907 - 1367309	1402
cactus0	1394626 - 1398134	3508
cactus0	1403151 - 1405055	1904
cactus0	1484555 - 1489378	4823
cactus0	1504508 - 1513926	9418
cactus0	1543304 - 1549873	6569
cactus0	1578272 - 1587905	9633
cactus0	1619931 - 1622447	2516
cactus0	1625857 - 1627144	1287
cactus0	1636558 - 1653464	16906
cactus0	1655124 - 1659749	4625
cactus0	1683732 - 1684657	925
cactus0	1695354 - 1710519	15165
cactus0	1721194 - 1729076	7882
cactus0	1744835 - 1751200	6365
cactus0	1751596 - 1758617	7021
cactus0	1765321 - 1773583	8262
cactus0	1791436 - 1794954	3518
cactus0	1805616 - 1807522	1906
cactus0	1825800 - 1828695	2895
cactus0	1831630 - 1839744	8114
cactus0	1840181 - 1856288	16107
cactus0	1860475 - 1861606	1131
cactus0	1906103 - 1912852	6749
cactus0	1922994 - 1924472	1478
cactus0	1937806 - 1940501	2695
cactus0	1987678 - 1990405	2727
cactus0	1994782 - 2005491	10709
cactus0	2014697 - 2028630	13933
cactus0	2061998 - 2067807	5809
cactus0	2069291 - 2078444	9153
cactus0	2180692 - 2182760	2068
cactus0	2226459 - 2230392	3933
cactus0	2239596 - 2242948	3352
cactus0	2253319 - 2262240	8921
cactus0	2297203 - 2304611	7408
cactus0	2306657 - 2309370	2713
cactus0	2313895 - 2329193	15298
cactus0	2346055 - 2351876	5821
cactus0	2364886 - 2369789	4903
cactus0	2370002 - 2379184	9182
cactus0	2379958 - 2381077	1119
cactus0	2427394 - 2444746	17352
cactus0	2477945 - 2487448	9503
cactus0	2511732 - 2514675	2943
cactus0	2523005 - 2526819	3814
cactus0	2555816 - 2564285	8469
cactus0	2577354 - 2581525	4171
cactus0	2600007 - 2607821	7814
cactus0	2613478 - 2616822	3344
cactus0	2622968 - 2623708	740
cactus0	2645012 - 2647717	2705
cactus0	2660209 - 2665812	5603
cactus0	2713041 - 2717686	4645
cactus0	2724454 - 2735375	10921
cactus0	2742630 - 2759573	16943
cactus0	2762702 - 2769385	6683
cactus0	2803263 - 2805630	2367
cactus0	2834718 - 2890479	55761
cactus0	2900138 - 2909099	8961
cactus0	2951717 - 2964180	12463
cactus0	2967648 - 2968991	1343
cactus0	2977575 - 2978008	433
cactus0	2981738 - 2992125	10387
cactus0	3009787 - 3023628	13841
cactus0	3065706 - 3067717	2011
cactus0	3074047 - 3076971	2924
cactus0	3084814 - 3087555	2741
cactus0	3115456 - 3118522	3066
cactus0	3131908 - 3133314	1406
cactus0	3218718 - 3225028	6310
cactus0	3227308 - 3237422	10114
cactus0	3237914 - 3241853	3939
cactus0	3242306 - 3245412	3106
cactus0	3245645 - 3252222	6577
cactus0	3336438 - 3340337	3899
cactus0	3375671 - 3378523	2852
cactus0	3389328 - 3393539	4211
cactus0	3400489 - 3401646	1157
cactus0	3428010 - 3436415	8405
cactus0	3437662 - 3444711	7049
cactus0	3514717 - 3515829	1112
cactus0	3590370 - 3593929	3559
cactus0	3643319 - 3650038	6719
cactus0	3659060 - 3666826	7766
cactus0	3670059 - 3682389	12330
cactus0	3690660 - 3693360	2700
cactus0	3713618 - 3716691	3073
cactus0	3728278 - 3730961	2683
cactus0	3749438 - 3756515	7077
cactus0	3826582 - 3835328	8746
cactus0	3839016 - 3842812	3796
cactus0	3878052 - 3883614	5562
cactus0	3919566 - 3928047	8481
cactus0	3945129 - 3946523	1394
cactus0	3948132 - 3957815	9683
cactus0	4058105 - 4066211	8106
cactus0	4075902 - 4081376	5474
cactus0	4081789 - 4088815	7026
cactus0	4096769 - 4102656	5887
cactus0	4147787 - 4149949	2162
cactus0	4188346 - 4213064	24718
cactus0	4215109 - 4229534	14425
cactus0	4232390 - 4237626	5236
cactus0	4238959 - 4244582	5623
cactus0	4245248 - 4256000	10752
cactus0	4293169 - 4296068	2899
cactus0	4336777 - 4340430	3653
cactus0	4355207 - 4374589	19382
cactus0	4420113 - 4422733	2620
cactus0	4457308 - 4462161	4853
cactus0	4477528 - 4483333	5805
cactus0	4484689 - 4496413	11724
cactus0	4497803 - 4501238	3435
cactus0	4538311 - 4549005	10694
cactus0	4577438 - 4586497	9059
cactus0	4591097 - 4592599	1502
cactus0	4679828 - 4680859	1031
cactus0	4710576 - 4713026	2450
cactus0	4728205 - 4744295	16090
cactus0	4783967 - 4787293	3326
cactus0	4841892 - 4850394	8502
cactus0	4932508 - 4947731	15223
cactus0	4958976 - 4959834	858
cactus0	4969868 - 4982537	12669
cactus0	5003865 - 5043116	39251
cactus0	5043772 - 5048922	5150
cactus0	5054791 - 5062859	8068
cactus0	5068280 - 5070932	2652
cactus0	5096029 - 5110446	14417
cactus0	5114839 - 5119695	4856
cactus0	5150115 - 5161546	11431
cactus0	5162257 - 5181859	19602
cactus0	5194717 - 5199068	4351
cactus0	5222924 - 5228215	5291
cactus0	5229890 - 5245166	15276
cactus0	5264995 - 5277618	12623
cactus0	5283754 - 5290092	6338
cactus0	5313251 - 5314308	1057
cactus0	5336239 - 5367925	31686
cactus0	5369517 - 5390309	20792
cactus0	5395197 - 5402777	7580
cactus0	5425958 - 5441113	15155
cactus0	5503679 - 5511002	7323
cactus0	5557976 - 5564461	6485
cactus0	5595987 - 5602677	6690
cactus0	5611296 - 5620802	9506
cactus0	5641017 - 5653223	12206
cactus0	5672963 - 5673974	1011
cactus0	5677123 - 5681234	4111
cactus0	5694324 - 5697154	2830
cactus0	5767839 - 5774332	6493
cactus0	5777622 - 5783207	5585
cactus0	5802188 - 5815353	13165
cactus0	5827141 - 5832849	5708
cactus0	5838373 - 5842561	4188
cactus0	5855044 - 5861803	6759
cactus0	5876488 - 5876681	193
cactus0	5894790 - 5907773	12983
cactus0	5913846 - 5915380	1534
cactus0	5924653 - 5929507	4854
cactus0	5970208 - 5976659	6451
cactus0	5983741 - 5987868	4127
cactus0	6007553 - 6013456	5903
cactus0	6024504 - 6028568	4064
cactus0	6055820 - 6067060	11240
cactus0	6129922 - 6147997	18075
cactus0	6166313 - 6173019	6706
cactus0	6179146 - 6182628	3482
cactus0	6188686 - 6196381	7695
cactus0	6231385 - 6254098	22713
cactus0	6282419 - 6284010	1591
cactus0	6292752 - 6299006	6254
cactus0	6330205 - 6341155	10950
cactus0	6343604 - 6357379	13775
cactus0	6374011 - 6388311	14300
cactus0	6392967 - 6398041	5074
cactus0	6449192 - 6452284	3092
cactus0	6460258 - 6462736	2478
cactus0	6467540 - 6475012	7472
cactus0	6518126 - 6536381	18255
cactus0	6604662 - 6611472	6810
cactus0	6689813 - 6701775	11962
cactus0	6733052 - 6736993	3941
cactus0	6747903 - 6759982	12079
cactus0	6781506 - 6801341	19835
cactus0	6826181 - 6832400	6219
cactus0	6922683 - 6927641	4958
cactus0	6930634 - 6932246	1612
cactus0	6945186 - 6952036	6850
cactus0	6961090 - 6963796	2706
cactus0	6970332 - 6997793	27461
cactus0	6999786 - 7006486	6700
cactus0	7027611 - 7028210	599
cactus0	7071440 - 7079025	7585
cactus0	7093043 - 7108737	15694
cactus0	7113924 - 7115772	1848
cactus0	7123265 - 7127280	4015
cactus0	7188642 - 7201386	12744
cactus0	7205006 - 7206431	1425
cactus0	7212104 - 7222647	10543
cactus0	7274316 - 7279364	5048
cactus0	7280912 - 7290537	9625
cactus0	7295161 - 7305457	10296
cactus0	7336435 - 7350693	14258
cactus0	7356903 - 7366216	9313
cactus0	7384375 - 7396563	12188
cactus0	7487024 - 7489665	2641
cactus0	7599596 - 7604801	5205
cactus0	7637668 - 7640200	2532
cactus0	7654831 - 7660039	5208
cactus0	7668320 - 7673963	5643
cactus1	30874 - 32260	1386
cactus1	310602 - 311928	1326
cactus1	393161 - 393841	680
cactus1	560843 - 565543	4700
cactus1	676838 - 678392	1554
cactus1	807991 - 809562	1571
cactus1	831343 - 832162	819
cactus1	1139370 - 1151596	12226
cactus1	1278030 - 1280289	2259
cactus1	1558717 - 1560509	1792
cactus1	1653542 - 1655069	1527
cactus1	1719490 - 1721179	1689
cactus1	1839759 - 1840136	377
cactus1	2005500 - 2006944	1444
cactus1	2045028 - 2048802	3774
cactus1	2343266 - 2345947	2681
cactus1	2354681 - 2357056	2375
cactus1	2975501 - 2977568	2067
cactus1	3087580 - 3089574	1994
cactus1	3114132 - 3115449	1317
cactus1	3130570 - 3131903	1333
cactus1	3281031 - 3283199	2168
cactus1	3293327 - 3294737	1410
cactus1	3378544 - 3380182	1638
cactus1	3386286 - 3389237	2951
cactus1	3437064 - 3437648	584
cactus1	3630614 - 3632832	2218
cactus1	3908090 - 3910999	2909
cactus1	4595782 - 4598096	2314
cactus1	5048938 - 5052018	3080
cactus1	5228217 - 5229879	1662
cactus1	5367940 - 5369500	1560
cactus1	5602687 - 5607573	4886
cactus1	5620814 - 5622548	1734
cactus1	5885362 - 5891055	5693
cactus1	6111461 - 6113941	2480
cactus1	6306447 - 6314314	7867
cactus1	6481043 - 6483185	2142
cactus1	7012645 - 7018451	5806
cactus1	7266146 - 7274302	8156
cactus1	7418420 - 7421449	3029
cactus1	7627618 - 7631242	3624
cactus10	282648 - 283590	942
cactus10	470367 - 471198	831
cactus10	578857 - 578986	129
cactus10	605509 - 606037	528
cactus10	635956 - 636465	509
cactus10	636693 - 637309	616
cactus10	820027 - 820122	95
cactus10	947813 - 948790	977
cactus10	1227620 - 1228604	984
cactus10	1392980 - 1394622	1642
cactus10	1398176 - 1398777	601
cactus10	1729133 - 1729346	213
cactus10	2088697 - 2156810	68113
cactus10	2331101 - 2332096	995
cactus10	2627941 - 2629750	1809
cactus10	2630911 - 2631367	456
cactus10	3057183 - 3057858	675
cactus10	3135298 - 3135697	399
cactus10	3245414 - 3245630	216
cactus10	3403643 - 3404493	850
cactus10	3946529 - 3948129	1600
cactus10	4162199 - 4162332	133
cactus10	4529761 - 4530403	642
cactus10	4592640 - 4592860	220
cactus10	5130870 - 5131459	589
cactus10	5314329 - 5314608	279
cactus10	5511790 - 5513343	1553
cactus10	6165724 - 6166310	586
cactus10	6499520 - 6500464	944
cactus10	6770690 - 6774078	3388
cactus10	7024216 - 7025421	1205
cactus11	35103 - 36418	1315
cactus11	210683 - 223638	12955
cactus11	880048 - 881186	1138
cactus11	1465427 - 1466978	1551
cactus11	1489408 - 1492002	2594
cactus11	1587910 - 1589184	1274
cactus11	1608724 - 1618151	9427
cactus11	1622462 - 1625822	3360
cactus11	1804445 - 1805615	1170
cactus11	1807597 - 1809250	1653
cactus11	1828821 - 1831627	2806
cactus11	2379199 - 2379934	735
cactus11	2521497 - 2522987	1490
cactus11	2779322 - 2785950	6628
cactus11	2797561 - 2803254	5693
cactus11	2965965 - 2967630	1665
cactus11	3003103 - 3003718	615
cactus11	3401677 - 3403614	1937
cactus11	3574779 - 3588930	14151
cactus11	3739389 - 3740599	1210
cactus11	3756527 - 3765833	9306
cactus11	3918002 - 3919565	1563
cactus11	3944206 - 3945100	894
cactus11	3979203 - 4038841	59638
cactus11	4081412 - 4081709	297
cactus11	4256021 - 4256696	675
cactus11	4381771 - 4390481	8710
cactus11	4536710 - 4538292	1582
cactus11	4574289 - 4577432	3143
cactus11	4599536 - 4604822	5286
cactus11	4756010 - 4762089	6079
cactus11	4799533 - 4824559	25026
cactus11	5094311 - 5095974	1663
cactus11	5199110 - 5199716	606
cactus11	5331305 - 5334306	3001
cactus11	5705627 - 5707278	1651
cactus11	5832935 - 5835945	3010
cactus11	5864311 - 5865926	1615
cactus11	5891063 - 5894759	3696
cactus11	6022999 - 6024499	1500
cactus11	6227920 - 6231377	3457
cactus11	6390494 - 6392962	2468
cactus11	6737005 - 6743342	6337
cactus11	6893708 - 6895665	1957
cactus11	6913211 - 6916346	3135
cactus11	6927658 - 6930633	2975
cactus11	6936060 - 6937256	1196
cactus11	7028212 - 7031963	3751
cactus11	7068041 - 7069451	1410
cactus11	7152322 - 7159443	7121
cactus11	7680083 - 7682669	2586
cactus12	461827 - 464051	2224
cactus12	536941 - 538265	1324
cactus12	544002 - 548008	4006
cactus12	586395 - 591497	5102
cactus12	592795 - 596725	3930
cactus12	710295 - 714662	4367
cactus12	842722 - 849031	6309
cactus12	878091 - 880009	1918
cactus12	881213 - 883716	2503
cactus12	1049142 - 1055855	6713
cactus12	1058055 - 1062724	4669
cactus12	1100138 - 1102934	2796
cactus12	1118057 - 1118667	610
cactus12	1151607 - 1156311	4704
cactus12	1162086 - 1162952	866
cactus12	1412577 - 1414496	1919
cactus12	1492093 - 1498983	6890
cactus12	1524541 - 1528547	4006
cactus12	1557464 - 1558708	1244
cactus12	1604181 - 1606629	2448
cactus12	1739094 - 1744822	5728
cactus12	1809268 - 1817684	8416
cactus12	1858991 - 1860457	1466
cactus12	1864204 - 1881031	16827
cactus12	1991869 - 1994737	2868
cactus12	2057779 - 2058382	603
cactus12	2080979 - 2083510	2531
cactus12	2222812 - 2226456	3644
cactus12	2309485 - 2313894	4409
cactus12	2444771 - 2456637	11866
cactus12	2472691 - 2477938	5247
cactus12	2491319 - 2495913	4594
cactus12	2548981 - 2555808	6827
cactus12	2586139 - 2586667	528
cactus12	2629765 - 2630896	1131
cactus12	2647729 - 2649547	1818
cactus12	2679482 - 2680464	982
cactus12	2694955 - 2713017	18062
cactus12	2828703 - 2830049	1346
cactus12	2913773 - 2916013	2240
cactus12	2964210 - 2965953	1743
cactus12	3023690 - 3026844	3154
cactus12	3033751 - 3041497	7746
cactus12	3076976 - 3084780	7804
cactus12	3133322 - 3135265	1943
cactus12	3171530 - 3197873	26343
cactus12	3279350 - 3281019	1669
cactus12	3289212 - 3290994	1782
cactus12	3404613 - 3407398	2785
cactus12	3593943 - 3599500	5557
cactus12	3601378 - 3603554	2176
cactus12	3650039 - 3659051	9012
cactus12	3740620 - 3749414	8794
cactus12	3771568 - 3778482	6914
cactus12	3862620 - 3863933	1313
cactus12	3883632 - 3888896	5264
cactus12	3913538 - 3917972	4434
cactus12	4102663 - 4104091	1428
cactus12	4149956 - 4153880	3924
cactus12	4158421 - 4162175	3754
cactus12	4171812 - 4172105	293
cactus12	4345494 - 4350163	4669
cactus12	4374609 - 4381766	7157
cactus12	4598174 - 4599514	1340
cactus12	4604832 - 4608669	3837
cactus12	4707056 - 4710543	3487
cactus12	4749401 - 4756004	6603
cactus12	4787319 - 4790635	3316
cactus12	5119740 - 5130851	11111
cactus12	5221138 - 5222907	1769
cactus12	5306488 - 5310328	3840
cactus12	5310631 - 5310964	333
cactus12	5314610 - 5316612	2002
cactus12	5323000 - 5326582	3582
cactus12	5513356 - 5557974	44618
cactus12	5749128 - 5751270	2142
cactus12	5820525 - 5827140	6615
cactus12	5907815 - 5913838	6023
cactus12	5915392 - 5924629	9237
cactus12	6089953 - 6091128	1175
cactus12	6173040 - 6178465	5425
cactus12	6184484 - 6188676	4192
cactus12	6196387 - 6203197	6810
cactus12	6292050 - 6292731	681
cactus12	6388351 - 6390487	2136
cactus12	6398064 - 6400700	2636
cactus12	6462763 - 6465409	2646
cactus12	6674488 - 6677897	3409
cactus12	6680005 - 6684432	4427
cactus12	6760024 - 6766946	6922
cactus12	6801343 - 6804266	2923
cactus12	6907391 - 6911843	4452
cactus12	6932991 - 6936037	3046
cactus12	6955239 - 6958321	3082
cactus12	7018472 - 7024198	5726
cactus12	7069485 - 7071370	1885
cactus12	7172991 - 7175901	2910
cactus12	7414453 - 7418404	3951
cactus12	7542163 - 7562286	20123
cactus12	7631255 - 7637647	6392
cactus12	7678749 - 7680070	1321
cactus13	389847 - 390123	276
cactus13	535935 - 536899	964
cactus13	617048 - 618174	1126
cactus13	1007054 - 1008017	963
cactus13	1380885 - 1384594	3709
cactus13	1402206 - 1403143	937
cactus13	1458169 - 1459433	1264
cactus13	1499579 - 1502466	2887
cactus13	1863477 - 1864071	594
cactus13	2028683 - 2031205	2522
cactus13	2080685 - 2080977	292
cactus13	2156846 - 2157784	938
cactus13	2179420 - 2180683	1263
cactus13	2230993 - 2233419	2426
cactus13	2575447 - 2577315	1868
cactus13	2586709 - 2587153	444
cactus13	2775115 - 2779033	3918
cactus13	2978021 - 2978535	514
cactus13	3167469 - 3167928	459
cactus13	3420066 - 3421240	1174
cactus13	3588933 - 3590366	1433
cactus13	3693366 - 3694403	1037
cactus13	3767876 - 3771553	3677
cactus13	3911289 - 3913520	2231
cactus13	4153892 - 4158419	4527
cactus13	4244618 - 4245236	618
cactus13	4298758 - 4304250	5492
cactus13	4528142 - 4529733	1591
cactus13	4559579 - 4560078	499
cactus13	5145070 - 5150092	5022
cactus13	5327061 - 5328527	1466
cactus13	5334312 - 5336228	1916
cactus13	5390653 - 5394806	4153
cactus13	5638442 - 5638700	258
cactus13	6006741 - 6007480	739
cactus13	6178468 - 6179140	672
cactus13	6257715 - 6259393	1678
cactus13	6322700 - 6324125	1425
cactus13	6546596 - 6549334	2738
cactus13	6769589 - 6770681	1092
cactus13	6774093 - 6775740	1647
cactus13	7025424 - 7027584	2160
cactus13	7682678 - 7685466	2788
cactus14	78110 - 84010	5900
cactus14	146411 - 154427	8016
cactus14	166584 - 179770	13186
cactus14	205894 - 207006	1112
cactus14	243437 - 252135	8698
cactus14	538271 - 543959	5688
cactus14	633149 - 635746	2597
cactus14	838047 - 842698	4651
cactus14	954110 - 955475	1365
cactus14	974819 - 987239	12420
cactus14	1062816 - 1079354	16538
cactus14	1088509 - 1100129	11620
cactus14	1109237 - 1112784	3547
cactus14	1549879 - 1555241	5362
cactus14	1599414 - 1604163	4749
cactus14	1627372 - 1635809	8437
cactus14	2054677 - 2057757	3080
cactus14	2221757 - 2222804	1047
cactus14	2288389 - 2291257	2868
cactus14	2422490 - 2424215	1725
cactus14	2535511 - 2548980	13469
cactus14	2564372 - 2567471	3099
cactus14	2571633 - 2572629	996
cactus14	2607857 - 2613469	5612
cactus14	2674936 - 2679463	4527
cactus14	3028887 - 3033745	4858
cactus14	3137338 - 3151894	14556
cactus14	3294758 - 3334604	39846
cactus14	3342093 - 3352427	10334
cactus14	3615928 - 3622776	6848
cactus14	3798967 - 3809315	10348
cactus14	3928056 - 3933257	5201
cactus14	4043413 - 4058095	14682
cactus14	4286901 - 4289764	2863
cactus14	4340439 - 4345446	5007
cactus14	4496431 - 4497800	1369
cactus14	4685467 - 4705865	20398
cactus14	4850403 - 4852329	1926
cactus14	4868972 - 4872054	3082
cactus14	5000809 - 5001721	912
cactus14	5218084 - 5221124	3040
cactus14	5245182 - 5251338	6156
cactus14	5690603 - 5694309	3706
cactus14	5735654 - 5749119	13465
cactus14	5842693 - 5847430	4737
cactus14	6127984 - 6129895	1911
cactus14	6182653 - 6184445	1792
cactus14	6400709 - 6416043	15334
cactus14	6448097 - 6449189	1092
cactus14	6495592 - 6499502	3910
cactus14	6677902 - 6679605	1703
cactus14	6684477 - 6687660	3183
cactus14	6766958 - 6769553	2595
cactus14	6901547 - 6907379	5832
cactus14	6997811 - 6999774	1963
cactus14	7006510 - 7006989	479
cactus14	7421450 - 7429042	7592
cactus14	7604819 - 7607917	3098
cactus14	7645035 - 7654807	9772
cactus15	472837 - 473351	514
cactus15	644255 - 644504	249
cactus15	655240 - 675169	19929
cactus15	1751207 - 1751518	311
cactus15	1790296 - 1790553	257
cactus15	2182773 - 2183110	337
cactus15	2723920 - 2724382	462
cactus15	3335698 - 3336091	393
cactus15	4071184 - 4071673	489
cactus15	4173649 - 4178250	4601
cactus15	4267311 - 4271086	3775
cactus15	5043158 - 5043753	595
cactus15	5869878 - 5873302	3424
cactus15	6314317 - 6322652	8335
cactus15	6911878 - 6913181	1303
cactus15	7036384 - 7038264	1880
cactus15	7115784 - 7116296	512
cactus16	273273 - 279321	6048
cactus16	703799 - 710100	6301
cactus16	884159 - 885437	1278
cactus16	940147 - 947798	7651
cactus16	1124311 - 1127604	3293
cactus16	1156314 - 1162073	5759
cactus16	1166670 - 1170462	3792
cactus16	1228621 - 1242087	13466
cactus16	1283032 - 1303561	20529
cactus16	1358306 - 1361292	2986
cactus16	1416247 - 1453577	37330
cactus16	1675249 - 1683524	8275
cactus16	1861610 - 1863474	1864
cactus16	1933011 - 1934343	1332
cactus16	2652317 - 2659646	7329
cactus16	2680485 - 2681563	1078
cactus16	2683039 - 2689761	6722
cactus16	2909111 - 2911503	2392
cactus16	2937552 - 2940224	2672
cactus16	3091508 - 3097542	6034
cactus16	3102465 - 3103814	1349
cactus16	3599534 - 3601373	1839
cactus16	3778505 - 3786170	7665
cactus16	3862264 - 3862614	350
cactus16	3888920 - 3895807	6887
cactus16	4071709 - 4072168	459
cactus16	4088884 - 4089304	420
cactus16	4422747 - 4456217	33470
cactus16	4483596 - 4484614	1018
cactus16	4514741 - 4525979	11238
cactus16	4954527 - 4957982	3455
cactus16	4961754 - 4969838	8084
cactus16	5299377 - 5306473	7096
cactus16	5566409 - 5567418	1009
cactus16	5657604 - 5668875	11271
cactus16	5876698 - 5880206	3508
cactus16	6205515 - 6225461	19946
cactus16	6259429 - 6260685	1256
cactus16	6418799 - 6431420	12621
cactus16	6491948 - 6493837	1889
cactus16	6538766 - 6546540	7774
cactus16	6958369 - 6960892	2523
cactus16	7033350 - 7036332	2982
cactus16	7472067 - 7478496	6429
cactus16	7617790 - 7627605	9815
cactus16	7694395 - 7803084	108689
cactus17	41289 - 41751	462
cactus17	42195 - 42344	149
cactus17	1377433 - 1380873	3440
cactus17	1934724 - 1935084	360
cactus17	2514694 - 2514808	114
cactus17	2830150 - 2831213	1063
cactus17	3218203 - 3218715	512
cactus17	3397789 - 3398159	370
cactus17	4641530 - 4641695	165
cactus17	5819467 - 5820160	693
cactus17	5990849 - 5991281	432
cactus17	6091158 - 6091423	265
cactus17	6203292 - 6203929	637
cactus17	6630289 - 6645778	15489
cactus17	6966160 - 6966405	245
cactus17	7092902 - 7092998	96
cactus18	48081 - 49424	1343
cactus18	408822 - 409683	861
cactus18	591518 - 592789	1271
cactus18	604399 - 605491	1092
cactus18	733416 - 740157	6741
cactus18	918421 - 920898	2477
cactus18	1004689 - 1007033	2344
cactus18	1271948 - 1272135	187
cactus18	1691919 - 1695349	3430
cactus18	1881073 - 1900491	19418
cactus18	1924476 - 1925855	1379
cactus18	2414683 - 2415485	802
cactus18	2769400 - 2770038	638
cactus18	3709569 - 3709764	195
cactus18	4680901 - 4681699	798
cactus18	5294003 - 5297089	3086
cactus18	5754705 - 5758370	3665
cactus18	5999859 - 6001330	1471
cactus18	6465437 - 6467530	2093
cactus18	6832438 - 6843745	11307
cactus18	6899432 - 6901538	2106
cactus18	7135105 - 7152293	17188
cactus19	4104797 - 4120808	16011
cactus19	4620036 - 4637933	17897
cactus2	84013 - 86451	2438
cactus2	272343 - 273262	919
cactus2	426156 - 427436	1280
cactus2	548173 - 552586	4413
cactus2	675237 - 676156	919
cactus2	681245 - 693037	11792
cactus2	915978 - 918379	2401
cactus2	990007 - 992558	2551
cactus2	1022030 - 1024557	2527
cactus2	1243503 - 1246879	3376
cactus2	1414576 - 1416215	1639
cactus2	1555250 - 1557436	2186
cactus2	1618154 - 1619905	1751
cactus2	2381086 - 2384115	3029
cactus2	2572679 - 2573705	1026
cactus2	2631373 - 2638478	7105
cactus2	2969000 - 2969906	906
cactus2	2992126 - 2994536	2410
cactus2	3128983 - 3130561	1578
cactus2	3197884 - 3216852	18968
cactus2	3225058 - 3227299	2241
cactus2	3237450 - 3237911	461
cactus2	3436427 - 3437047	620
cactus2	3730976 - 3732278	1302
cactus2	3864359 - 3867883	3524
cactus2	3957833 - 3966626	8793
cactus2	4350315 - 4355171	4856
cactus2	4418132 - 4419537	1405
cactus2	4474906 - 4477517	2611
cactus2	4573797 - 4574288	491
cactus2	5316655 - 5317463	808
cactus2	5565640 - 5566397	757
cactus2	5607582 - 5611278	3696
cactus2	5668933 - 5672960	4027
cactus2	5673998 - 5677109	3111
cactus2	5751300 - 5752643	1343
cactus2	5963350 - 5964692	1342
cactus2	6156273 - 6160455	4182
cactus2	6725204 - 6733046	7842
cactus2	7116300 - 7116906	606
cactus2	7171561 - 7172982	1421
cactus2	7175907 - 7180758	4851
cactus2	7291073 - 7295149	4076
cactus20	475220 - 479849	4629
cactus20	1162974 - 1165159	2185
cactus20	1384601 - 1385797	1196
cactus20	1856315 - 1858980	2665
cactus20	1944992 - 1965294	20302
cactus20	2087147 - 2088671	1524
cactus20	3026847 - 3028799	1952
cactus20	3275993 - 3279336	3343
cactus20	3290999 - 3291816	817
cactus20	3359069 - 3360687	1618
cactus20	4066229 - 4071175	4946
cactus20	4172167 - 4173631	1464
cactus20	4271095 - 4274044	2949
cactus20	4705901 - 4707041	1140
cactus20	4911276 - 4912019	743
cactus20	5873311 - 5876470	3159
cactus20	5966304 - 5969940	3636
cactus20	6039892 - 6041849	1957
cactus20	6077967 - 6086094	8127
cactus20	6088213 - 6089890	1677
cactus20	6673772 - 6674462	690
cactus20	7116913 - 7118175	1262
cactus20	7120528 - 7122748	2220
cactus20	7127334 - 7128210	876
cactus20	7640214 - 7641528	1314
cactus3	49912 - 49981	69
cactus3	402786 - 404952	2166
cactus3	433533 - 436822	3289
cactus3	473365 - 474083	718
cactus3	534760 - 535927	1167
cactus3	1130104 - 1130915	811
cactus3	2058400 - 2059659	1259
cactus3	2309385 - 2309442	57
cactus3	2490876 - 2491290	414
cactus3	2573730 - 2574872	1142
cactus3	3041498 - 3041555	57
cactus3	3067741 - 3069098	1357
cactus3	3171286 - 3171458	172
cactus3	3669945 - 3670047	102
cactus3	4038854 - 4043361	4507
cactus3	4171128 - 4171789	661
cactus3	4275848 - 4276427	579
cactus3	4350203 - 4350291	88
cactus3	4390490 - 4391381	891
cactus3	5161585 - 5162251	666
cactus3	5310349 - 5310404	55
cactus3	5788416 - 5796837	8421
cactus3	6804278 - 6804398	120
cactus3	7132016 - 7133409	1393
cactus3	7248974 - 7251785	2811
cactus3	7579670 - 7579836	166
cactus4	22281 - 30791	8510
cactus4	49471 - 49889	418
cactus4	65406 - 72958	7552
cactus4	92397 - 99187	6790
cactus4	125240 - 146372	21132
cactus4	154806 - 166559	11753
cactus4	179776 - 189813	10037
cactus4	207020 - 210629	3609
cactus4	223643 - 236079	12436
cactus4	252163 - 255916	3753
cactus4	291552 - 302443	10891
cactus4	324966 - 331426	6460
cactus4	377572 - 389838	12266
cactus4	393848 - 401015	7167
cactus4	441421 - 461795	20374
cactus4	520955 - 534742	13787
cactus4	565544 - 569392	3848
cactus4	577090 - 578845	1755
cactus4	606079 - 617044	10965
cactus4	618200 - 633068	14868
cactus4	644553 - 655201	10648
cactus4	765574 - 779110	13536
cactus4	809622 - 820023	10401
cactus4	833645 - 838018	4373
cactus4	885451 - 912288	26837
cactus4	925428 - 936764	11336
cactus4	948793 - 951890	3097
cactus4	955495 - 974798	19303
cactus4	1008035 - 1022001	13966
cactus4	1081436 - 1088442	7006
cactus4	1181650 - 1192197	10547
cactus4	1199308 - 1224838	25530
cactus4	1225258 - 1227596	2338
cactus4	1280292 - 1283014	2722
cactus4	1303585 - 1314435	10850
cactus4	1315323 - 1324196	8873
cactus4	1350946 - 1358288	7342
cactus4	1385805 - 1392956	7151
cactus4	1398792 - 1402137	3345
cactus4	1459439 - 1465415	5976
cactus4	1466985 - 1484549	17564
cactus4	1528588 - 1543298	14710
cactus4	1560596 - 1578239	17643
cactus4	1589232 - 1599396	10164
cactus4	1659767 - 1675183	15416
cactus4	1715013 - 1719487	4474
cactus4	1729418 - 1732148	2730
cactus4	1794972 - 1804438	9466
cactus4	1925875 - 1930833	4958
cactus4	2006969 - 2013181	6212
cactus4	2048822 - 2054648	5826
cactus4	2157802 - 2179207	21405
cactus4	2183119 - 2221727	38608
cactus4	2262244 - 2275999	13755
cactus4	2279243 - 2288374	9131
cactus4	2332098 - 2343245	11147
cactus4	2357071 - 2364362	7291
cactus4	2384121 - 2414672	30551
cactus4	2415564 - 2422241	6677
cactus4	2457282 - 2472658	15376
cactus4	2487462 - 2490873	3411
cactus4	2514841 - 2521461	6620
cactus4	2526822 - 2535509	8687
cactus4	2567495 - 2571630	4135
cactus4	2587557 - 2599991	12434
cactus4	2638494 - 2644929	6435
cactus4	2689835 - 2694934	5099
cactus4	2717732 - 2723080	5348
cactus4	2770082 - 2775091	5009
cactus4	2785982 - 2797544	11562
cactus4	2818464 - 2828679	10215
cactus4	2916730 - 2937477	20747
cactus4	2940235 - 2949546	9311
cactus4	2994574 - 3003094	8520
cactus4	3003728 - 3009718	5990
cactus4	3041581 - 3057156	15575
cactus4	3069127 - 3074035	4908
cactus4	3089592 - 3091426	1834
cactus4	3118523 - 3128972	10449
cactus4	3135700 - 3137307	1607
cactus4	3262447 - 3269922	7475
cactus4	3291855 - 3293318	1463
cactus4	3352456 - 3358995	6539
cactus4	3360831 - 3364339	3508
cactus4	3380203 - 3385890	5687
cactus4	3421270 - 3427998	6728
cactus4	3444941 - 3468394	23453
cactus4	3516187 - 3574766	58579
cactus4	3623189 - 3630609	7420
cactus4	3632874 - 3643308	10434
cactus4	3682423 - 3690226	7803
cactus4	3694492 - 3709551	15059
cactus4	3716696 - 3727592	10896
cactus4	3732287 - 3739380	7093
cactus4	3809345 - 3826575	17230
cactus4	3835336 - 3839004	3668
cactus4	3867916 - 3877310	9394
cactus4	3895841 - 3908084	12243
cactus4	3933273 - 3944188	10915
cactus4	3966648 - 3979177	12529
cactus4	4072184 - 4075839	3655
cactus4	4089370 - 4096440	7070
cactus4	4121138 - 4147769	26631
cactus4	4162344 - 4163310	966
cactus4	4163631 - 4171092	7461
cactus4	4178283 - 4188341	10058
cactus4	4256753 - 4267209	10456
cactus4	4276446 - 4281388	4942
cactus4	4309753 - 4336762	27009
cactus4	4401490 - 4418085	16595
cactus4	4462176 - 4474875	12699
cactus4	4501267 - 4514622	13355
cactus4	4530430 - 4536705	6275
cactus4	4549072 - 4559567	10495
cactus4	4560147 - 4573790	13643
cactus4	4593057 - 4595755	2698
cactus4	4608684 - 4620028	11344
cactus4	4638224 - 4641518	3294
cactus4	4641704 - 4674095	32391
cactus4	4762128 - 4780921	18793
cactus4	4795105 - 4799517	4412
cactus4	4824598 - 4841850	17252
cactus4	4852338 - 4868946	16608
cactus4	4872078 - 4881938	9860
cactus4	4923482 - 4932400	8918
cactus4	4982605 - 5000806	18201
cactus4	5001772 - 5003777	2005
cactus4	5070942 - 5094299	23357
cactus4	5110506 - 5113958	3452
cactus4	5136551 - 5145069	8518
cactus4	5181886 - 5194702	12816
cactus4	5199718 - 5218057	18339
cactus4	5251350 - 5264990	13640
cactus4	5277623 - 5283745	6122
cactus4	5297098 - 5299365	2267
cactus4	5317472 - 5320611	3139
cactus4	5402793 - 5425955	23162
cactus4	5441176 - 5503671	62495
cactus4	5622551 - 5638396	15845
cactus4	5681255 - 5690590	9335
cactus4	5707388 - 5735651	28263
cactus4	5758376 - 5767836	9460
cactus4	5835957 - 5838359	2402
cactus4	5847431 - 5855032	7601
cactus4	5865956 - 5869863	3907
cactus4	5880230 - 5885356	5126
cactus4	5929539 - 5948277	18738
cactus4	5955627 - 5963347	7720
cactus4	5976740 - 5983715	6975
cactus4	6013522 - 6022997	9475
cactus4	6067070 - 6075781	8711
cactus4	6091448 - 6106873	15425
cactus4	6113965 - 6127278	13313
cactus4	6225518 - 6227893	2375
cactus4	6260691 - 6262767	2076
cactus4	6299027 - 6302073	3046
cactus4	6416084 - 6418139	2055
cactus4	6434184 - 6448085	13901
cactus4	6475124 - 6478033	2909
cactus4	6483257 - 6491082	7825
cactus4	6493848 - 6495548	1700
cactus4	6500504 - 6511545	11041
cactus4	6574182 - 6596778	22596
cactus4	6618575 - 6630274	11699
cactus4	6647031 - 6673769	26738
cactus4	6701779 - 6708503	6724
cactus4	6743365 - 6746295	2930
cactus4	6804401 - 6826127	21726
cactus4	6843748 - 6880127	36379
cactus4	6895722 - 6899411	3689
cactus4	6916349 - 6922679	6330
cactus4	6938106 - 6945177	7071
cactus4	6953275 - 6955065	1790
cactus4	7007044 - 7012603	5559
cactus4	7032050 - 7033338	1288
cactus4	7038276 - 7067982	29706
cactus4	7079031 - 7092722	13691
cactus4	7108756 - 7113904	5148
cactus4	7133413 - 7135028	1615
cactus4	7159454 - 7171557	12103
cactus4	7222670 - 7248963	26293
cactus4	7305532 - 7336432	30900
cactus4	7381948 - 7384374	2426
cactus4	7396611 - 7407732	11121
cactus4	7435207 - 7463059	27852
cactus4	7512376 - 7523888	11512
cactus4	7567742 - 7579634	11892
cactus4	7594053 - 7599079	5026
cactus4	7607994 - 7617203	9209
cactus4	7641595 - 7644990	3395
cactus4	7660049 - 7668047	7998
cactus4	7685496 - 7689335	3839
cactus5	35 - 4679	4644
cactus5	7513 - 22255	14742
cactus5	37762 - 41250	3488
cactus5	42371 - 48044	5673
cactus5	57409 - 60386	2977
cactus5	72974 - 78101	5127
cactus5	99216 - 125226	26010
cactus5	196774 - 205862	9088
cactus5	236093 - 242217	6124
cactus5	255948 - 271932	15984
cactus5	279367 - 282527	3160
cactus5	306133 - 310590	4457
cactus5	318876 - 324628	5752
cactus5	334606 - 340637	6031
cactus5	345240 - 372436	27196
cactus5	404959 - 408804	3845
cactus5	410063 - 426138	16075
cactus5	464075 - 470361	6286
cactus5	471230 - 472823	1593
cactus5	495483 - 520947	25464
cactus5	642103 - 644240	2137
cactus5	700265 - 703682	3417
cactus5	719431 - 733312	13881
cactus5	783836 - 793815	9979
cactus5	936782 - 939379	2597
cactus5	951893 - 954107	2214
cactus5	992938 - 996835	3897
cactus5	999492 - 1004685	5193
cactus5	1024565 - 1035488	10923
cactus5	1079387 - 1081416	2029
cactus5	1119621 - 1124285	4664
cactus5	1127607 - 1130080	2473
cactus5	1165198 - 1166643	1445
cactus5	1257405 - 1261836	4431
cactus5	1343137 - 1348706	5569
cactus5	1367310 - 1377399	10089
cactus5	1453580 - 1458159	4579
cactus5	1502488 - 1504505	2017
cactus5	1513969 - 1524525	10556
cactus5	1684663 - 1691869	7206
cactus5	1710520 - 1715005	4485
cactus5	1758636 - 1765315	6679
cactus5	1773604 - 1790286	16682
cactus5	1790560 - 1791049	489
cactus5	1900498 - 1906097	5599
cactus5	1912855 - 1922913	10058
cactus5	1935117 - 1937797	2680
cactus5	1940595 - 1944952	4357
cactus5	1965351 - 1987657	22306
cactus5	1990413 - 1991841	1428
cactus5	2031241 - 2045004	13763
cactus5	2059664 - 2061987	2323
cactus5	2067813 - 2069268	1455
cactus5	2078521 - 2080593	2072
cactus5	2084220 - 2087125	2905
cactus5	2233452 - 2239584	6132
cactus5	2242960 - 2253307	10347
cactus5	2291266 - 2297191	5925
cactus5	2304621 - 2306630	2009
cactus5	2329205 - 2331058	1853
cactus5	2424326 - 2427247	2921
cactus5	2574904 - 2575438	534
cactus5	2625560 - 2627700	2140
cactus5	2649622 - 2652221	2599
cactus5	2665827 - 2674916	9089
cactus5	2681572 - 2683018	1446
cactus5	2735415 - 2742591	7176
cactus5	2759586 - 2762700	3114
cactus5	2805654 - 2818423	12769
cactus5	2831228 - 2834690	3462
cactus5	2890512 - 2896245	5733
cactus5	2896838 - 2900137	3299
cactus5	2911534 - 2913739	2205
cactus5	2969957 - 2975380	5423
cactus5	2978538 - 2981708	3170
cactus5	3097551 - 3102453	4902
cactus5	3103832 - 3114120	10288
cactus5	3151963 - 3167405	15442
cactus5	3168014 - 3171280	3266
cactus5	3216865 - 3218200	1335
cactus5	3252240 - 3262420	10180
cactus5	3269945 - 3275976	6031
cactus5	3283236 - 3288975	5739
cactus5	3340397 - 3342085	1688
cactus5	3364348 - 3375668	11320
cactus5	3393557 - 3397744	4187
cactus5	3407446 - 3420047	12601
cactus5	3604506 - 3615913	11407
cactus5	3709780 - 3712515	2735
cactus5	3765929 - 3767865	1936
cactus5	3786178 - 3798915	12737
cactus5	3842842 - 3862255	19413
cactus5	4237635 - 4238937	1302
cactus5	4274131 - 4274947	816
cactus5	4304273 - 4309742	5469
cactus5	4391390 - 4401454	10064
cactus5	4526040 - 4528055	2015
cactus5	4586503 - 4591076	4573
cactus5	4674266 - 4679738	5472
cactus5	4681702 - 4685426	3724
cactus5	4713075 - 4728197	15122
cactus5	4745628 - 4749398	3770
cactus5	4781384 - 4783966	2582
cactus5	4790656 - 4795070	4414
cactus5	4947738 - 4954464	6726
cactus5	5062874 - 5068276	5402
cactus5	5290104 - 5293997	3893
cactus5	5564533 - 5565607	1074
cactus5	5567507 - 5595957	28450
cactus5	5638757 - 5641014	2257
cactus5	5653226 - 5657595	4369
cactus5	5697202 - 5705239	8037
cactus5	5752644 - 5754677	2033
cactus5	5783209 - 5787305	4096
cactus5	5800172 - 5802186	2014
cactus5	5815363 - 5819452	4089
cactus5	5861820 - 5864300	2480
cactus5	5948331 - 5954924	6593
cactus5	5987877 - 5990848	2971
cactus5	5991290 - 5999855	8565
cactus5	6001339 - 6006724	5385
cactus5	6028574 - 6039846	11272
cactus5	6041909 - 6054600	12691
cactus5	6086181 - 6088192	2011
cactus5	6148008 - 6156246	8238
cactus5	6160462 - 6165668	5206
cactus5	6254109 - 6257685	3576
cactus5	6262809 - 6282415	19606
cactus5	6284914 - 6288168	3254
cactus5	6302075 - 6306337	4262
cactus5	6324136 - 6330172	6036
cactus5	6341164 - 6343603	2439
cactus5	6431441 - 6434181	2740
cactus5	6452298 - 6460257	7959
cactus5	6536393 - 6538668	2275
cactus5	6549366 - 6574180	24814
cactus5	6611489 - 6617747	6258
cactus5	6708516 - 6725144	16628
cactus5	6775764 - 6781463	5699
cactus5	6963809 - 6966109	2300
cactus5	6966600 - 6970292	3692
cactus5	7118208 - 7120462	2254
cactus5	7206454 - 7212093	5639
cactus5	7251794 - 7266139	14345
cactus5	7279391 - 7280903	1512
cactus5	7366217 - 7381329	15112
cactus5	7407744 - 7414418	6674
cactus5	7464400 - 7471953	7553
cactus5	7478618 - 7487011	8393
cactus5	7489678 - 7509821	20143
cactus5	7523921 - 7542097	18176
cactus5	7562292 - 7567733	5441
cactus5	7579856 - 7594029	14173
cactus5	7673969 - 7678726	4757
cactus6	402387 - 402774	387
cactus6	1606761 - 1608715	1954
cactus6	2083550 - 2084217	667
cactus6	2422266 - 2422414	148
cactus6	2644940 - 2645001	61
cactus6	2916070 - 2916721	651
cactus6	3057861 - 3065679	7818
cactus6	4096461 - 4096749	288
cactus6	4674109 - 4674189	80
cactus6	4917385 - 4923434	6049
cactus6	5114390 - 5114837	447
cactus6	5326621 - 5327025	404
cactus6	5954978 - 5955606	628
cactus6	6596897 - 6604416	7519
cactus6	6952042 - 6953257	1215
cactus6	7381362 - 7381899	537
cactus7	4696 - 7424	2728
cactus7	63747 - 65400	1653
cactus7	86481 - 92396	5915
cactus7	291356 - 291534	178
cactus7	572612 - 577084	4472
cactus7	1170482 - 1171692	1210
cactus7	1176287 - 1177408	1121
cactus7	1314448 - 1315317	869
cactus7	1348728 - 1350944	2216
cactus7	1361358 - 1365898	4540
cactus7	1405142 - 1412571	7429
cactus7	1635826 - 1636503	677
cactus7	1732163 - 1739012	6849
cactus7	1930922 - 1932993	2071
cactus7	2230393 - 2230992	599
cactus7	2276005 - 2279237	3232
cactus7	2364372 - 2364859	487
cactus7	2456646 - 2457264	618
cactus7	2495919 - 2511723	15804
cactus7	2581530 - 2586115	4585
cactus7	2616856 - 2622952	6096
cactus7	2623726 - 2625536	1810
cactus7	3241859 - 3242252	393
cactus7	3398162 - 3400480	2318
cactus7	3468427 - 3514676	46249
cactus7	3603569 - 3604485	916
cactus7	3666847 - 3669942	3095
cactus7	3690331 - 3690653	322
cactus7	3727604 - 3728276	672
cactus7	3877318 - 3878040	722
cactus7	4213071 - 4215067	1996
cactus7	4229540 - 4232387	2847
cactus7	4419552 - 4420062	510
cactus7	5052025 - 5054779	2754
cactus7	5320616 - 5322796	2180
cactus7	5328581 - 5331273	2692
cactus7	5774348 - 5777619	3271
cactus7	6054614 - 6055819	1205
cactus7	6106879 - 6111460	4581
cactus7	6203932 - 6205494	1562
cactus7	6284043 - 6284892	849
cactus7	6288203 - 6292035	3832
cactus7	6357385 - 6373952	16567
cactus7	6478045 - 6481006	2961
cactus7	6511553 - 6518112	6559
cactus7	6617774 - 6618548	774
cactus7	6746322 - 6747891	1569
cactus7	6932515 - 6932989	474
cactus7	6955098 - 6955224	126
cactus7	7180764 - 7188627	7863
cactus7	7201502 - 7205003	3501
cactus7	7429565 - 7435202	5637
cactus7	7463071 - 7464381	1310
cactus7	7509830 - 7512370	2540
cactus7	7668063 - 7668311	248
cactus8	401018 - 402381	1363
cactus8	1224883 - 1225252	369
cactus8	2723092 - 2723914	822
cactus8	2896260 - 2896820	560
cactus8	3288999 - 3289169	170
cactus9	271935 - 272338	403
cactus9	427548 - 433484	5936
cactus9	474134 - 475217	1083
cactus9	912304 - 912420	116
cactus9	939385 - 940033	648
cactus9	1791112 - 1791406	294
cactus9	1817711 - 1825216	7505
cactus9	1934365 - 1934658	293
cactus9	2013239 - 2014687	1448
cactus9	2351936 - 2354354	2418
cactus9	2369798 - 2369996	198
cactus9	3385893 - 3386283	390
cactus9	3515902 - 3516173	271
cactus9	3682395 - 3682411	16
cactus9	3863939 - 3864323	384
cactus9	4163346 - 4163556	210
cactus9	4744992 - 4745625	633
cactus9	4780964 - 4781312	348
cactus9	5310467 - 5310628	161
cactus9	5311012 - 5313206	2194
cactus9	5322802 - 5322994	192
cactus9	5705246 - 5705624	378
cactus9	6127284 - 6127972	688
cactus9	6687680 - 6689812	2132
cactus9	6937288 - 6938103	815
cactus9	6960897 - 6961063	166
cactus9	7007014 - 7007034	20
cactus9	7092723 - 7092895	172
cactus9	7129834 - 7131911	2077
cactus9	7353521 - 7356530	3009
cactus9	7599116 - 7599502	386
cactus9	7617649 - 7617777	128
