# Supplementary material for: High genomic differentiation and limited gene flow indicate recent cryptic speciation within the genus Laspinema (cyanobacteria)
Source: Front Microbiol. 2022 Sep 9;13:977454. doi: 10.3389/fmicb.2022.977454 (PMC9500459; doi:10.3389/fmicb.2022.977454)
Supplement: Supplementary file 1 [file Data_Sheet_1.ZIP › Supplementary Table S6 rev.xlsx]

## Sheet: Table S6A
Supplementary Table S6A. List of GO terms enriched in the flexible genome of the D2 population (highlighted GO terms absent in population D3)
Source	Term name	Term id	Adjusted p value	Term size	Query size	Intersection size
GO:MF	catalytic activity	GO:0003824	8.02934e-221	3529	5501	3529	6044
GO:MF	heterocyclic compound binding	GO:1901363	5.26748e-103	2073	5501	2073	6044
GO:MF	organic cyclic compound binding	GO:0097159	5.26748e-103	2073	5501	2073	6044
GO:MF	ion binding	GO:0043167	4.19833e-77	1642	5501	1642	6044
GO:MF	small molecule binding	GO:0036094	6.92417e-52	1217	5501	1216	6044
GO:MF	transferase activity	GO:0016740	1.10831e-51	1169	5501	1169	6044
GO:MF	hydrolase activity	GO:0016787	1.87979e-49	1124	5501	1124	6044
GO:MF	nucleotide binding	GO:0000166	6.83712e-48	1091	5501	1091	6044
GO:MF	nucleoside phosphate binding	GO:1901265	6.83712e-48	1091	5501	1091	6044
GO:MF	anion binding	GO:0043168	1.57447e-45	1043	5501	1043	6044
GO:MF	nucleic acid binding	GO:0003676	4.347e-43	993	5501	993	6044
GO:MF	catalytic activity, acting on a protein	GO:0140096	3.92631e-40	932	5501	932	6044
GO:MF	carbohydrate derivative binding	GO:0097367	5.07541e-40	929	5501	929	6044
GO:MF	ribonucleotide binding	GO:0032553	3.79621e-37	869	5501	869	6044
GO:MF	purine nucleotide binding	GO:0017076	1.86353e-36	854	5501	854	6044
GO:MF	purine ribonucleotide binding	GO:0032555	2.43351e-36	851	5501	851	6044
GO:MF	purine ribonucleoside triphosphate binding	GO:0035639	1.19733e-35	836	5501	836	6044
GO:MF	adenyl nucleotide binding	GO:0030554	1.67468e-31	748	5501	748	6044
GO:MF	adenyl ribonucleotide binding	GO:0032559	2.19449e-31	745	5501	745	6044
GO:MF	cation binding	GO:0043169	4.4408e-31	738	5501	738	6044
GO:MF	metal ion binding	GO:0046872	8.07971e-31	732	5501	732	6044
GO:MF	ATP binding	GO:0005524	9.56811e-31	730	5501	730	6044
GO:MF	oxidoreductase activity	GO:0016491	1.9514e-28	680	5501	680	6044
GO:MF	DNA binding	GO:0003677	1.31959e-18	463	5501	463	6044
GO:MF	transmembrane transporter activity	GO:0022857	9.16725e-17	421	5501	421	6044
GO:MF	transferase activity, transferring phosphorus-containing groups	GO:0016772	9.75668e-17	420	5501	420	6044
GO:MF	transporter activity	GO:0005215	4.39324e-16	443	5501	442	6044
GO:MF	transition metal ion binding	GO:0046914	6.87561e-16	400	5501	400	6044
GO:MF	ATP-dependent activity	GO:0140657	2.04595e-14	366	5501	366	6044
GO:MF	catalytic activity, acting on a nucleic acid	GO:0140640	5.39842e-13	333	5501	333	6044
GO:MF	peptidase activity	GO:0008233	7.04932e-13	330	5501	330	6044
GO:MF	RNA binding	GO:0003723	9.21315e-13	327	5501	327	6044
GO:MF	kinase activity	GO:0016301	1.2051e-12	324	5501	324	6044
GO:MF	hydrolase activity, acting on ester bonds	GO:0016788	3.11241e-11	291	5501	291	6044
GO:MF	hydrolase activity, acting on acid anhydrides	GO:0016817	7.37333e-11	282	5501	282	6044
GO:MF	hydrolase activity, acting on acid anhydrides, in phosphorus-containing anhydrides	GO:0016818	7.91421e-11	281	5501	281	6044
GO:MF	zinc ion binding	GO:0008270	1.03609e-10	278	5501	278	6044
GO:MF	pyrophosphatase activity	GO:0016462	1.22942e-10	276	5501	276	6044
GO:MF	phosphotransferase activity, alcohol group as acceptor	GO:0016773	2.16715e-10	270	5501	270	6044
GO:MF	nucleoside-triphosphatase activity	GO:0017111	1.02354e-09	254	5501	254	6044
GO:MF	ion transmembrane transporter activity	GO:0015075	1.56218e-08	226	5501	226	6044
GO:MF	catalytic activity, acting on RNA	GO:0140098	2.74418e-08	220	5501	220	6044
GO:MF	structural molecule activity	GO:0005198	3.96403e-08	216	5501	216	6044
GO:MF	transferase activity, transferring one-carbon groups	GO:0016741	7.50759e-08	209	5501	209	6044
GO:MF	inorganic molecular entity transmembrane transporter activity	GO:0015318	7.50759e-08	209	5501	209	6044
GO:MF	protein kinase activity	GO:0004672	1.19659e-07	204	5501	204	6044
GO:MF	methyltransferase activity	GO:0008168	1.39382e-07	202	5501	202	6044
GO:MF	isomerase activity	GO:0016853	1.39382e-07	202	5501	202	6044
GO:MF	endopeptidase activity	GO:0004175	1.65945e-07	200	5501	200	6044
GO:MF	active transmembrane transporter activity	GO:0022804	7.00751e-07	185	5501	185	6044
GO:MF	structural constituent of ribosome	GO:0003735	8.34483e-07	183	5501	183	6044
GO:MF	ATP hydrolysis activity	GO:0016887	3.18654e-06	169	5501	169	6044
GO:MF	cation transmembrane transporter activity	GO:0008324	6.16112e-06	162	5501	162	6044
GO:MF	DNA-binding transcription factor activity	GO:0003700	7.33922e-06	160	5501	160	6044
GO:MF	phosphoric ester hydrolase activity	GO:0042578	1.06122e-05	156	5501	156	6044
GO:MF	inorganic cation transmembrane transporter activity	GO:0022890	1.14814e-05	155	5501	155	6044
GO:MF	ligase activity	GO:0016874	2.01477e-05	149	5501	149	6044
GO:MF	lyase activity	GO:0016829	2.40207e-05	147	5501	147	6044
GO:MF	glycosyltransferase activity	GO:0016757	3.10224e-05	144	5501	144	6044
GO:MF	sequence-specific DNA binding	GO:0043565	3.10224e-05	144	5501	144	6044
GO:MF	acyltransferase activity	GO:0016746	5.99515e-05	137	5501	137	6044
GO:MF	S-adenosylmethionine-dependent methyltransferase activity	GO:0008757	0.000127496	129	5501	129	6044
GO:MF	phosphatase activity	GO:0016791	0.000361464	118	5501	118	6044
GO:MF	transcription regulator activity	GO:0140110	0.000471946	190	5501	187	6044
GO:MF	acyltransferase activity, transferring groups other than amino-acyl groups	GO:0016747	0.000506683	114	5501	114	6044
GO:MF	metallopeptidase activity	GO:0008237	0.000506683	114	5501	114	6044
GO:MF	vitamin binding	GO:0019842	0.000549422	113	5501	113	6044
GO:MF	active ion transmembrane transporter activity	GO:0022853	0.000655919	111	5501	111	6044
GO:MF	protein serine/threonine kinase activity	GO:0004674	0.00086203	108	5501	108	6044
GO:MF	guanyl nucleotide binding	GO:0019001	0.000909275	107	5501	107	6044
GO:MF	GTP binding	GO:0005525	0.000909275	107	5501	107	6044
GO:MF	guanyl ribonucleotide binding	GO:0032561	0.000909275	107	5501	107	6044
GO:MF	iron ion binding	GO:0005506	0.00107173	105	5501	105	6044
GO:MF	calcium ion binding	GO:0005509	0.00107173	105	5501	105	6044
GO:MF	tetrapyrrole binding	GO:0046906	0.00116383	104	5501	104	6044
GO:MF	hexosyltransferase activity	GO:0016758	0.00183029	99	5501	99	6044
GO:MF	primary active transmembrane transporter activity	GO:0015399	0.00183029	99	5501	99	6044
GO:MF	catalytic activity, acting on a tRNA	GO:0140101	0.00198842	98	5501	98	6044
GO:MF	oxidoreductase activity, acting on CH-OH group of donors	GO:0016614	0.00340018	92	5501	92	6044
GO:MF	serine hydrolase activity	GO:0017171	0.00340018	92	5501	92	6044
GO:MF	serine-type peptidase activity	GO:0008236	0.00340018	92	5501	92	6044
GO:MF	secondary active transmembrane transporter activity	GO:0015291	0.00596067	86	5501	86	6044
GO:MF	GTPase activity	GO:0003924	0.00712875	84	5501	84	6044
GO:MF	nuclease activity	GO:0004518	0.00852639	82	5501	82	6044
GO:MF	oxidoreductase activity, acting on the CH-OH group of donors, NAD or NADP as acceptor	GO:0016616	0.00927024	81	5501	81	6044
GO:MF	catalytic activity, acting on DNA	GO:0140097	0.0100802	80	5501	80	6044
GO:MF	ubiquitin-like protein transferase activity	GO:0019787	0.0109623	79	5501	79	6044
GO:MF	oxidoreductase activity, acting on paired donors, with incorporation or reduction of molecular oxygen	GO:0016705	0.0116579	78	5501	78	6044
GO:MF	ATPase-coupled transmembrane transporter activity	GO:0042626	0.0116579	78	5501	78	6044
GO:MF	helicase activity	GO:0004386	0.0116579	78	5501	78	6044
GO:MF	proton transmembrane transporter activity	GO:0015078	0.01535	75	5501	75	6044
GO:MF	metal ion transmembrane transporter activity	GO:0046873	0.0167023	74	5501	74	6044
GO:MF	ubiquitin-protein transferase activity	GO:0004842	0.017793	73	5501	73	6044
GO:MF	nucleotidyltransferase activity	GO:0016779	0.017793	73	5501	73	6044
GO:MF	hydrolase activity, acting on glycosyl bonds	GO:0016798	0.017793	73	5501	73	6044
GO:MF	serine-type endopeptidase activity	GO:0004252	0.0193687	72	5501	72	6044
GO:MF	peptidyl-prolyl cis-trans isomerase activity	GO:0003755	0.0227256	70	5501	70	6044
GO:MF	cis-trans isomerase activity	GO:0016859	0.0227256	70	5501	70	6044
GO:MF	oxidoreductase activity, acting on a sulfur group of donors	GO:0016667	0.0227256	70	5501	70	6044
GO:MF	passive transmembrane transporter activity	GO:0022803	0.0245023	69	5501	69	6044
GO:MF	channel activity	GO:0015267	0.0245023	69	5501	69	6044
GO:MF	electron transfer activity	GO:0009055	0.0293537	67	5501	67	6044
GO:MF	transferase activity, transferring alkyl or aryl (other than methyl) groups	GO:0016765	0.0319729	66	5501	66	6044
GO:MF	ion channel activity	GO:0005216	0.0348285	65	5501	65	6044
GO:MF	anion transmembrane transporter activity	GO:0008509	0.0375841	64	5501	64	6044
GO:MF	metalloendopeptidase activity	GO:0004222	0.0375841	64	5501	64	6044
GO:MF	transferase activity, transferring sulphur-containing groups	GO:0016782	0.0450389	62	5501	62	6044
GO:MF	intramolecular transferase activity	GO:0016866	0.0490759	61	5501	61	6044
GO:BP	metabolic process	GO:0008152	1.30937e-18	3375	4413	3372	4456
GO:BP	organic substance metabolic process	GO:0071704	1.30937e-18	3143	4413	3142	4456
GO:BP	primary metabolic process	GO:0044238	1.10535e-17	2907	4413	2907	4456
GO:BP	cellular metabolic process	GO:0044237	5.75231e-16	2914	4413	2913	4456
GO:BP	nitrogen compound metabolic process	GO:0006807	7.77161e-16	2728	4413	2728	4456
GO:BP	macromolecule metabolic process	GO:0043170	1.61059e-11	2275	4413	2275	4456
GO:BP	organonitrogen compound metabolic process	GO:1901564	4.42103e-08	1829	4413	1829	4456
GO:BP	cellular nitrogen compound metabolic process	GO:0034641	1.24296e-06	1610	4413	1610	4456
GO:BP	cellular macromolecule metabolic process	GO:0044260	1.97703e-05	1414	4413	1414	4456
GO:BP	biosynthetic process	GO:0009058	4.57929e-05	1344	4413	1344	4456
GO:BP	protein metabolic process	GO:0019538	4.57929e-05	1340	4413	1340	4456
GO:BP	organic cyclic compound metabolic process	GO:1901360	4.88951e-05	1329	4413	1329	4456
GO:BP	cellular aromatic compound metabolic process	GO:0006725	6.08073e-05	1302	4413	1302	4456
GO:BP	heterocycle metabolic process	GO:0046483	6.08073e-05	1307	4413	1307	4456
GO:BP	organic substance biosynthetic process	GO:1901576	6.16201e-05	1296	4413	1296	4456
GO:BP	cellular biosynthetic process	GO:0044249	9.30611e-05	1261	4413	1261	4456
GO:BP	nucleobase-containing compound metabolic process	GO:0006139	0.000156222	1218	4413	1218	4456
GO:BP	cellular protein metabolic process	GO:0044267	0.000424271	1138	4413	1138	4456
GO:BP	gene expression	GO:0010467	0.000861779	1079	4413	1079	4456
GO:BP	nucleic acid metabolic process	GO:0090304	0.00231171	997	4413	997	4456
GO:BP	cellular nitrogen compound biosynthetic process	GO:0044271	0.00773997	895	4413	895	4456
GO:BP	RNA metabolic process	GO:0016070	0.0155876	833	4413	833	4456
GO:BP	macromolecule modification	GO:0043412	0.0164023	825	4413	825	4456
GO:BP	macromolecule biosynthetic process	GO:0009059	0.0177044	815	4413	815	4456
GO:CC	cellular anatomical entity	GO:0110165	2.16633e-20	4274	4375	4274	4389
GO:CC	cellular_component	GO:0005575	1.76402e-11	4350	4375	4344	4389
GO:CC	membrane	GO:0016020	0.00305262	2414	4375	2414	4389
GO:CC	intracellular anatomical structure	GO:0005622	0.00595094	2275	4375	2275	4389
GO:CC	intrinsic component of membrane	GO:0031224	0.00917133	2146	4375	2146	4389
GO:CC	integral component of membrane	GO:0016021	0.00917133	2145	4375	2145	4389
KEGG	Biosynthesis of secondary metabolites	KEGG:01110	0.000477515	340	1459	339	1518

## Sheet: Table S6B
Supplementary Table S6B. List of GO terms enriched in the flexible genome of the D3 population ((highlighted GO terms absent in population D2)
Source	Term name	Term id	Adjusted p value	Term size	Query size	Intersection size
GO:MF	catalytic activity	GO:0003824	1.77e-198	3343	5419	3343
GO:MF	organic cyclic compound binding	GO:0097159	3.51e-96	2001	5419	2001
GO:MF	heterocyclic compound binding	GO:1901363	3.51e-96	2001	5419	2001
GO:MF	ion binding	GO:0043167	2.7e-74	1625	5419	1625
GO:MF	small molecule binding	GO:0036094	4.8e-51	1184	5419	1184
GO:MF	transferase activity	GO:0016740	7.18e-50	1159	5419	1159
GO:MF	nucleoside phosphate binding	GO:1901265	4.76e-45	1059	5419	1059
GO:MF	nucleotide binding	GO:0000166	4.76e-45	1059	5419	1059
GO:MF	anion binding	GO:0043168	1.92e-43	1025	5419	1025
GO:MF	nucleic acid binding	GO:0003676	2.52e-42	1001	5419	1001
GO:MF	hydrolase activity	GO:0016787	2.11e-41	981	5419	981
GO:MF	catalytic activity, acting on a protein	GO:0140096	2.43e-37	895	5419	895
GO:MF	ribonucleotide binding	GO:0032553	1.38e-35	857	5419	857
GO:MF	purine nucleotide binding	GO:0017076	5.79e-35	843	5419	843
GO:MF	purine ribonucleotide binding	GO:0032555	7.47e-35	840	5419	840
GO:MF	purine ribonucleoside triphosphate binding	GO:0035639	3.5e-34	825	5419	825
GO:MF	carbohydrate derivative binding	GO:0097367	8.33e-32	917	5419	913
GO:MF	adenyl nucleotide binding	GO:0030554	3.58e-30	737	5419	737
GO:MF	cation binding	GO:0043169	3.77e-30	736	5419	736
GO:MF	adenyl ribonucleotide binding	GO:0032559	4.42e-30	734	5419	734
GO:MF	metal ion binding	GO:0046872	6.42e-30	730	5419	730
GO:MF	ATP binding	GO:0005524	1.95e-29	719	5419	719
GO:MF	oxidoreductase activity	GO:0016491	6.42e-27	663	5419	663
GO:MF	DNA binding	GO:0003677	7.67e-18	457	5419	457
GO:MF	transporter activity	GO:0005215	1.77e-16	425	5419	425
GO:MF	transferase activity, transferring phosphorus-containing groups	GO:0016772	3.4e-16	418	5419	418
GO:MF	transmembrane transporter activity	GO:0022857	1.44e-15	403	5419	403
GO:MF	transition metal ion binding	GO:0046914	1.87e-15	400	5419	400
GO:MF	RNA binding	GO:0003723	2.08e-12	328	5419	328
GO:MF	kinase activity	GO:0016301	3.27e-12	323	5419	323
GO:MF	peptidase activity	GO:0008233	2.42e-11	302	5419	302
GO:MF	hydrolase activity, acting on ester bonds	GO:0016788	9.08e-11	288	5419	288
GO:MF	zinc ion binding	GO:0008270	1.9e-10	280	5419	280
GO:MF	phosphotransferase activity, alcohol group as acceptor	GO:0016773	5.87e-10	268	5419	268
GO:MF	ATPase	GO:0016887	6.9e-09	242	5419	242
GO:MF	ion transmembrane transporter activity	GO:0015075	1.59e-08	233	5419	233
GO:MF	transferase activity, transferring one-carbon groups	GO:0016741	1.52e-07	209	5419	209
GO:MF	protein kinase activity	GO:0004672	2.32e-07	204	5419	204
GO:MF	catalytic activity, acting on RNA	GO:0140098	2.32e-07	204	5419	204
GO:MF	methyltransferase activity	GO:0008168	2.74e-07	202	5419	202
GO:MF	isomerase activity	GO:0016853	2.94e-07	201	5419	201
GO:MF	endopeptidase activity	GO:0004175	3.47e-07	199	5419	199
GO:MF	inorganic molecular entity transmembrane transporter activity	GO:0015318	5.99e-07	193	5419	193
GO:MF	structural constituent of ribosome	GO:0003735	1.51e-06	183	5419	183
GO:MF	structural molecule activity	GO:0005198	1.59e-06	215	5419	214
GO:MF	active transmembrane transporter activity	GO:0022804	9.56e-06	163	5419	163
GO:MF	cation transmembrane transporter activity	GO:0008324	1.5e-05	158	5419	158
GO:MF	DNA-binding transcription factor activity	GO:0003700	1.61e-05	157	5419	157
GO:MF	phosphoric ester hydrolase activity	GO:0042578	2.3e-05	153	5419	153
GO:MF	inorganic cation transmembrane transporter activity	GO:0022890	2.67e-05	151	5419	151
GO:MF	hydrolase activity, acting on acid anhydrides	GO:0016817	2.67e-05	151	5419	151
GO:MF	hydrolase activity, acting on acid anhydrides, in phosphorus-containing anhydrides	GO:0016818	2.88e-05	150	5419	150
GO:MF	ligase activity	GO:0016874	3.1e-05	149	5419	149
GO:MF	lyase activity	GO:0016829	3.35e-05	148	5419	148
GO:MF	sequence-specific DNA binding	GO:0043565	5.16e-05	143	5419	143
GO:MF	pyrophosphatase activity	GO:0016462	5.16e-05	143	5419	143
GO:MF	glycosyltransferase activity	GO:0016757	7.38e-05	139	5419	139
GO:MF	acyltransferase activity	GO:0016746	0.000140001	132	5419	132
GO:MF	S-adenosylmethionine-dependent methyltransferase activity	GO:0008757	0.000182344	129	5419	129
GO:MF	nucleoside-triphosphatase activity	GO:0017111	0.000379394	121	5419	121
GO:MF	phosphatase activity	GO:0016791	0.000718356	114	5419	114
GO:MF	vitamin binding	GO:0019842	0.000852073	112	5419	112
GO:MF	transcription regulator activity	GO:0140110	0.000965806	186	5419	183
GO:MF	catalytic activity, acting on DNA	GO:0140097	0.000979772	110	5419	110
GO:MF	acyltransferase activity, transferring groups other than amino-acyl groups	GO:0016747	0.000979772	110	5419	110
GO:MF	protein serine/threonine kinase activity	GO:0004674	0.00116315	108	5419	108
GO:MF	guanyl nucleotide binding	GO:0019001	0.00122149	107	5419	107
GO:MF	GTP binding	GO:0005525	0.00122149	107	5419	107
GO:MF	guanyl ribonucleotide binding	GO:0032561	0.00122149	107	5419	107
GO:MF	calcium ion binding	GO:0005509	0.00145123	105	5419	105
GO:MF	tetrapyrrole binding	GO:0046906	0.00157078	104	5419	104
GO:MF	metallopeptidase activity	GO:0008237	0.00167718	103	5419	103
GO:MF	iron ion binding	GO:0005506	0.00167718	103	5419	103
GO:MF	active ion transmembrane transporter activity	GO:0022853	0.00199393	101	5419	101
GO:MF	hexosyltransferase activity	GO:0016758	0.00215968	100	5419	100
GO:MF	catalytic activity, acting on a tRNA	GO:0140101	0.00309456	96	5419	96
GO:MF	serine-type peptidase activity	GO:0008236	0.00437686	92	5419	92
GO:MF	serine hydrolase activity	GO:0017171	0.00437686	92	5419	92
GO:MF	secondary active transmembrane transporter activity	GO:0015291	0.00909856	84	5419	84
GO:MF	nuclease activity	GO:0004518	0.00986041	83	5419	83
GO:MF	ubiquitin-like protein transferase activity	GO:0019787	0.0139521	79	5419	79
GO:MF	primary active transmembrane transporter activity	GO:0015399	0.0139521	79	5419	79
GO:MF	oxidoreductase activity, acting on paired donors, with incorporation or reduction of molecular oxygen	GO:0016705	0.0165984	77	5419	77
GO:MF	GTPase activity	GO:0003924	0.017997	76	5419	76
GO:MF	anion transmembrane transporter activity	GO:0008509	0.0195159	75	5419	75
GO:MF	ATPase-coupled transmembrane transporter activity	GO:0042626	0.0206845	74	5419	74
GO:MF	ubiquitin-protein transferase activity	GO:0004842	0.0206845	74	5419	74
GO:MF	metal ion transmembrane transporter activity	GO:0046873	0.0206845	74	5419	74
GO:MF	nucleotidyltransferase activity	GO:0016779	0.0224414	73	5419	73
GO:MF	hydrolase activity, acting on glycosyl bonds	GO:0016798	0.0243503	72	5419	72
GO:MF	carbohydrate binding	GO:0030246	0.025856	71	5419	71
GO:MF	proton transmembrane transporter activity	GO:0015078	0.025856	71	5419	71
GO:MF	serine-type endopeptidase activity	GO:0004252	0.025856	71	5419	71
GO:MF	cis-trans isomerase activity	GO:0016859	0.0277724	70	5419	70
GO:MF	peptidyl-prolyl cis-trans isomerase activity	GO:0003755	0.0277724	70	5419	70
GO:MF	metal cluster binding	GO:0051540	0.0295389	69	5419	69
GO:MF	iron-sulfur cluster binding	GO:0051536	0.0295389	69	5419	69
GO:MF	ATPase, acting on DNA	GO:0008094	0.0295389	69	5419	69
GO:MF	organic acid binding	GO:0043177	0.0348472	67	5419	67
GO:MF	oxidoreductase activity, acting on CH-OH group of donors	GO:0016614	0.0348472	67	5419	67
GO:MF	electron transfer activity	GO:0009055	0.0371188	66	5419	66
GO:MF	oxidoreductase activity, acting on a sulfur group of donors	GO:0016667	0.0371188	66	5419	66
GO:MF	transferase activity, transferring alkyl or aryl (other than methyl) groups	GO:0016765	0.0371188	66	5419	66
GO:BP	metabolic process	GO:0008152	1.62e-10	3348	4647	3348
GO:BP	organic substance metabolic process	GO:0071704	3.73e-09	3121	4647	3121
GO:BP	cellular metabolic process	GO:0044237	6.21e-08	2895	4647	2895
GO:BP	primary metabolic process	GO:0044238	6.21e-08	2879	4647	2879
GO:BP	nitrogen compound metabolic process	GO:0006807	4.07e-07	2716	4647	2716
GO:BP	macromolecule metabolic process	GO:0043170	4.54e-05	2276	4647	2276
GO:BP	organonitrogen compound metabolic process	GO:1901564	0.00273508	1814	4647	1814
GO:BP	cellular macromolecule metabolic process	GO:0044260	0.00644949	1694	4647	1694
GO:BP	cellular nitrogen compound metabolic process	GO:0034641	0.0119349	1602	4647	1602
GO:CC	cellular anatomical entity	GO:0110165	4.4e-17	4278	4382	4278
GO:CC	cellular_component	GO:0005575	1.09e-05	4355	4382	4348
GO:CC	membrane	GO:0016020	0.0159083	2411	4382	2411
GO:CC	intracellular anatomical structure	GO:0005622	0.0268068	2273	4382	2273
GO:CC	integral component of membrane	GO:0016021	0.0375445	2138	4382	2138
GO:CC	intrinsic component of membrane	GO:0031224	0.0375445	2139	4382	2139
KEGG	Biosynthesis of secondary metabolites	KEGG:01110	0.00247199	344	1485	342
