# Supplementary material for: High genomic differentiation and limited gene flow indicate recent cryptic speciation within the genus Laspinema (cyanobacteria)
Source: Front Microbiol. 2022 Sep 9;13:977454. doi: 10.3389/fmicb.2022.977454 (PMC9500459; doi:10.3389/fmicb.2022.977454)
Supplement: Supplementary file 1 [file Data_Sheet_1.ZIP › Supplementary table S7 rev.xlsx]

## Sheet: Sheet1
Supplementary Table S7. Annotated genes in the genomic region of elevated FST (99th percentile) and suppressed recombination. Shown are their respective UniProt ID, gene names, a function description from UniProt, biological and molecular functions according to GO terms, and their potential roles in adaptation from the respective reference. Possible roles in adaptation are highlighted in yellow (…
	UniProt gene ID	Gene name	Function (from UniProt)	Biological process (GO)	Molecular function (GO)	Possible function in adaptation (from references)	Reference
1	cheW	Chemotaxis protein (Escherichia coli strain K12)	Involved in the transmission of sensory signals from the chemoreceptors to the flagellar motors	Chemotaxis	Protein domain specific binding	Positive or negative phototaxis (response to excess/insufficiency of light)	Yoshihara, S., Suzuki, F., Fujita, H., Geng, X. X., and Ikeuchi, M. (2000). Novel putative photoreceptor and regulatory genes required for the positive phototactic movement of the unicellular motile cyanobacterium Synechocystis sp. PCC 6803. Plant and Cell Physiology, 41(12), 1299-1304.
2	cheY1	Chemotaxis protein (Campylobacter pylori strain ATCC 700392)	Chemotactic response regulator protein that modulates the rotation direction of bacterial flagellar motors	Chemotaxis	Metal ion binding	Positive or negative phototaxis (response to excess/insufficiency of light)	Yoshihara, S., Suzuki, F., Fujita, H., Geng, X. X., and Ikeuchi, M. (2000). Novel putative photoreceptor and regulatory genes required for the positive phototactic movement of the unicellular motile cyanobacterium Synechocystis sp. PCC 6803. Plant and Cell Physiology, 41(12), 1299-1304.
3	cugP	UTP--glucose-1-phosphate uridylyltransferase (Synechocystis sp. strain PCC 6803/Kazusa)	Has probably a central and essential role as the substrate supplier for galactolipid synthesis. Galactolipids are major constituents of the photosynthetic thylakoid membrane and important for photosynthetic activity	Biosynthethic proces	Magnesium ion binding	Glucose synthesis and other different sugars under physical or chemical stress conditions	Sarnaik, A., Abernathy, M. H., Han, X., Ouyang, Y., Xia, K., Chen, Y., ... and Koffas, M. A. (2019). Metabolic engineering of cyanobacteria for photoautotrophic production of heparosan, a pharmaceutical precursor of heparin. Algal Research, 37, 57-63.
4	msmX	Oligosaccharides import ATP-binding protein (Bacillus subtilis strain 168)	Required to energize different ABC-type saccharide transporters	Polysaccharide transport	ABC-type transporter activity	Sugar uptake from the environment	Ferreira, M. J., and Sá-Nogueira, I. D. (2010). A multitask ATPase serving different ABC-type sugar importers in Bacillus subtilis. Journal of bacteriology, 192(20), 5312-5318.
5	pepA	Cytosol aminopeptidase (Arthrobacter sideocapsulatus)	Presumably involved in the processing and regular turnover of intracellular proteins	/	Manganese ion binding/Aminopeptidase	Peptide metabolism, environmental stress during colonization of new substrates	Fidopiastis, P. M., Rader, B. A., Gerling, D. G., Gutierrez, N. A., Watkins, K. H., Frey, M. W., ... and Whistler, C. A. (2012). Characterization of a Vibrio fischeri aminopeptidase and evidence for its influence on an early stage of squid colonization. Journal of bacteriology, 194(15), 3995-4002.
6	rcsC_57/58/64/66/70	Sensor histidine kinase (Escherichia coli)	RcsC functions as a membrane-associated protein kinase that phosphorylates RcsD in response to environmental signals	Protein autophosphorylation	ATP binding	Adapting to a broad spectrum of environmental stimuli	Kim, D. J., and Forst, S. (2001). Genomic analysis of the histidine kinase family in bacteria and archaea. Microbiology, 147(5), 1197-1212.
7	sigA	RNA polymerase sigma factor SigA (Staphylococcus aureus strain NCTC 8325)	Sigma factors are initiation factors that promote the attachment of RNA polymerase to specific initiation sites and are then released. This sigma factor is the primary sigma factor during exponential growth	DNA-templated transcription	DNA binding	Light/dark, high/light conditions, salt stress, nitrogen deprivation	Imamura, S., & Asayama, M. (2009). Sigma factors for cyanobacterial transcription. Gene regulation and systems biology, 3, GRSB-S2090.
8	thrC	Threonine synthase (Mycolicibacterium smegmatis strain ATCC 700084)	Catalyzes the gamma-elimination of phosphate from L-phosphohomoserine and the beta-addition of water to produce L-threonine	Threonine biosynthetic process	Lyase	High light or UV stress, potential stress responsor	Huang, L., McCluskey, M. P., Ni, H., and LaRossa, R. A. (2002). Global gene expression profiles of the cyanobacterium Synechocystis sp. strain PCC 6803 in response to irradiation with UV-B and white light. Journal of bacteriology, 184(24), 6845-6858.
9	araQ_2	Arabinooligosaccharides transport system permease protein (Bacillus subtilis strain 168)	Part of the ABC transporter complex AraNPQ involved in the uptake of arabinooligosaccharides	Carbohydrate transport	\	Sugar uptake from the environment	Ferreira, M. J., and Sá-Nogueira, I. D. (2010). A multitask ATPase serving different ABC-type sugar importers in Bacillus subtilis. Journal of bacteriology, 192(20), 5312-5318.
10	cheB_7	Protein-glutamate methylesterase/protein-glutamine glutaminase (Thermotoga maritima strain ATCC 43589)	Part of a chemotaxis signal transduction system that modulates chemotaxis in response to various stimuli.	Chemotaxis	Hydrolase activity/phosphorelay response regulator activity	Positive or negative phototaxis (response to excess/insufficiency of light)	Yoshihara, S., Suzuki, F., Fujita, H., Geng, X. X., and Ikeuchi, M. (2000). Novel putative photoreceptor and regulatory genes required for the positive phototactic movement of the unicellular motile cyanobacterium Synechocystis sp. PCC 6803. Plant and Cell Physiology, 41(12), 1299-1304.
11	ettA	Energy-dependent translational throttle protein (Escherichia coli strain K12)	A translation factor that gates the progression of the 70S ribosomal initiation complex into the translation elongation cycle by using a mechanism sensitive to the ATP/ADP ratio	Protein bionsynthesis; translation	Hydrolase activity/RNA-binding	Protein synthesis in energy-depleted cells (response to energy deprivation; controls growth)	Chen, B., Boël, G., Hashem, Y., Ning, W., Fei, J., Wang, C., ... and Frank, J. (2014). EttA regulates translation by binding the ribosomal E site and restricting ribosome-tRNA dynamics. Nature structural & molecular biology, 21(2), 152-159.
12	f1pep1	Prolyl endopeptidase (Chryseobacterium meningosepticum)	Cleaves peptide bonds on the C-terminal side of prolyl residues within peptides that are up to approximately 30 amino acids long. (Hydrolysis of Pro-|-Xaa >> Ala-|-Xaa in oligopeptides)	\	Hydrolase activity/Serine protease	Protein metabolism	Yoshimoto, T., Kanatani, A., Shimoda, T., Inaoka, T., Kokubo, T., and Tsuru, D. (1991). Prolyl endopeptidase from Flavobacterium meningosepticum: cloning and sequencing of the enzyme gene. The Journal of Biochemistry, 110(6), 873-878.
13	PKHD	PKHD-type hydroxylase (Shewanella baltica strain OS155)	Cofactor	\	Dioxygenase/Oxidoreductase activity	Low oxygen levels, uptake of Fe, stress responsor	Pérez, J., Buchanan, A., Mellbye, B., Ferrell, R., Chang, J. H., Chaplen, F., ... and Sayavedra-Soto, L. A. (2015). Interactions of Nitrosomonas europaea and Nitrobacter winogradskyi grown in co-culture. Archives of microbiology, 197(1), 79-89.
14	lacF_1	Lactose transport system permease protein (Agrobacterium tumefaciens)	Part of the binding-protein-dependent transport system for lactose. Probably responsible for the translocation of the substrate across the membrane.	Carbohydrate transport	\	Sugar uptake from the environment	Casadaban, M. J., and Cohen, S. N. (1979). Lactose genes fused to exogenous promoters in one step using a Mu-lac bacteriophage: in vivo probe for transcriptional control sequences. Proceedings of the National Academy of Sciences, 76(9), 4530-4533.
15	pheA	Bifunctional chorismate mutase/prephenate dehydratase (Pseudomonas stutzeri)	Catalyzes the Claisen rearrangement of chorismate to prephenate and the decarboxylation/dehydration of prephenate to phenylpyruvate.	Amino-acid biosynthesis	Chorismate mutase activity	Protein synthesis	Zhang, S., Wilson, D. B., and Ganem, B. (2000). Probing the catalytic mechanism of prephenate dehydratase by site-directed mutagenesis of the Escherichia coli P-protein dehydratase domain. Biochemistry, 39(16), 4722-4728.
16	phoB	Phosphate regulon transcriptional regulatory protein PhoB (Escherichia coli strain K12)	This protein is a positive regulator for the phosphate regulon. Transcription of this operon is positively regulated by PhoB and PhoR when phosphate is limited.	Phosphate transport	Activator/DNA-binding	Phosphate uptake	Wanner, B. L. (1993). Gene regulation by phosphate in enteric bacteria. Journal of cellular biochemistry, 51(1), 47-54.
17	ppiB	Probable peptidyl-prolyl cis-trans isomerase (Treponema pallidum strain Nichols)	PPI-ases accelerate the folding of proteins.	Protein folding	Peptidyl-prolyl cis-trans isomerase activity	Protein metabolism	Hayano, T., Takahashi, N., Kato, S., Maki, N., and Suzuki, M. (1991). Two distinct forms of peptidylprolyl-cis-trans-isomerase are expressed separately in periplasmic and cytoplasmic compartments of Escherichia coli cells. Biochemistry, 30(12), 3041-3048.
19	rlmL	Ribosomal RNA large subunit methyltransferase L (Neisseria meningitidis serogroup B strain MC58)	Specifically methylates the guanine in position 2445 (m2G2445) of 23S rRNA.	rRna processing	Methyltransferase	rRNA processing after transcription	Kimura, S., Ikeuchi, Y., Kitahara, K., Sakaguchi, Y., Suzuki, T., and Suzuki, T. (2012). Base methylations in the double-stranded RNA by a fused methyltransferase bearing unwinding activity. Nucleic acids research, 40(9), 4071-4085.
20	rssB_12/13	Regulator of RpoS (Escherichia coli strain K12)	Regulates the turnover of the sigma S factor (RpoS) by promoting its proteolysis in exponentially growing cells. Acts by binding and delivering RpoS to the ClpXP protease.	Stress response/ positive regulation of proteolysis	DNA-binding transcription activator activity	Adaptation to phosphate and magnesium starvation, response to the DNA damage	Battesti, A., Majdalani, N., and Gottesman, S. (2011). The RpoS-mediated general stress response in Escherichia coli. Annual review of microbiology, 65, 189-213.
21	smc4/5	Chromosome partition protein Smc (Bacillus subtilis strain 168)	Required for chromosome condensation and partitioning.	Chromosome condensation/ DNA replication	DNA-binding/ATP-binding	DNA processing; cell growth	Graumann, P. L. (2001). SMC proteins in bacteria: condensation motors for chromosome segregation?. Biochimie, 83(1), 53-59.
