# Supplementary material for: High genomic differentiation and limited gene flow indicate recent cryptic speciation within the genus Laspinema (cyanobacteria)
Source: Front Microbiol. 2022 Sep 9;13:977454. doi: 10.3389/fmicb.2022.977454 (PMC9500459; doi:10.3389/fmicb.2022.977454)
Supplement: Supplementary file 1 [file Data_Sheet_1.ZIP › Supplementary table S8 rev.xlsx]

## Sheet: Sheet 1
Supplementary table S8. dN/dS values from SNAP and McDonald-Kreitman test for adaptive evolution within Laspinema’s tentative adaptive genes (99th percentile of FST). Highlighted genes have a neutrality index significantly lower than 1.
Gene	Synonymous substitutions	Nonsynonymous substitutions	dN/dS (from SNAP program)	Polymorphic sites (syn)	Polymorphic sytes (nonsyn)	Neutrality Index	Alfa value	Fisher's exact test
araQ_2	137	248	0.366406	70	18	0.142	0.858	***
cheB_7	0	0	0.281052	55	43	\	\	\
cheW_2	48	26	0.283296	105	161	2.831	-1.831	***
cheY_2	1	1	0.248866	107	126	1.178	-0.178	NS
cugP_3	16	1	0.0982721	248	328	21.161	-20.161	***
ettA	64	16	0.0527363	89	10	0.449	0.551	NS
f1pep1	83	20	0.0727029	96	34	1.47	-0.47	NS
PKHD	31	20	0.171002	19	11	0.897	0.103	NS
lacF_1	46	13	0.114465	215	278	4.575	-3.575	***
msmX	42	8	0.076175	69	17	1.293	-0.293	NS
pepA	60	12	0.067223	56	14	1.25	-0.25	NS
pheA	23	2	0.0205761	31	2	0.742	0.258	NS
phoB	11	0	nan	1	0	\	\	\
ppiB	10	6	0.130814	6	1	0.278	0.722	NS
rcsC_57	0	0	0.433637	85	60	\	\	\
rcsC_58	0	1	0.378067	88	80	0	1	NS
rcsC_64	4	4	0.421152	92	82	0.891	0.109	NS
rcsC_66	2	3	0.424229	50	52	0.693	0.307	NS
rcsc_70	8	6	0.36772	82	76	1.236	-0.236	NS
rlmL	48	9	0.0604288	44	11	1.333	-0.333	NS
rssB_12	2	2	0.455062	82	91	1.11	-0.11	NS
rssB_13	4	1	0.336726	109	112	4.11	-3.11	NS
sigA	42	10	0.0532011	21	0	0	1	*
smc_4	7	7	0.440226	82	136	1.659	-0.659	NS
smc_5	0	0	0.0637806	25	35	\	\	\
thrC	25	3	0.039801	58	6	0.862	0.138	NS
*	p < 0.01
**	p < 0.05
***	p < 0.001
NS	not significant
