# Supplementary material for: High genomic differentiation and limited gene flow indicate recent cryptic speciation within the genus Laspinema (cyanobacteria)
Source: Front Microbiol. 2022 Sep 9;13:977454. doi: 10.3389/fmicb.2022.977454 (PMC9500459; doi:10.3389/fmicb.2022.977454)
Supplement: Supplementary file 1 [file Data_Sheet_1.ZIP › Supplementary Table S9.xlsx]

## Sheet: Sheet 1
Supplementary Table S9. Fraction of the genome under recombination inferred by gubbins
Strain	Length of regions under recombination	Fraction of genome under recombination
D2a	951942	0.122
D2b	1012925	0.1298
D2c	255255	0.0327
D2d	18210	0.0023
D3a	843336	0.1081
D3b	815091	0.1044
D3c	706377	0.0905
D3d	911115	0.1167
Mean fraction		0.0883125
